# Supplementary material for: Rapid protein sequence evolution via compensatory frameshift is widespread in RNA virus genomes
Source: BMC Bioinformatics. 2021 May 17;22:251. doi: 10.1186/s12859-021-04182-9 (PMC8127213; doi:10.1186/s12859-021-04182-9)
Supplement: Supplementary file 1 — Additional file 1: Supplementary Table S1. [file 12859_2021_4182_MOESM1_ESM.xlsx]

## Sheet: Table S1
Rapid protein sequence evolution via compensatory frameshift is widespread in RNA virus genomes Dongbin Park, Yoonsoo Hahn Department of Life Science, Chung-Ang University, Seoul 06794, Republic of Korea
Additional file 1. Supplementary Table S1. Viral CDS clusters analyzed in this study (Clusters with a frameshift case are shaded in green.)
CDS cluster ID	CDS cluster name	Total sequence	Reference forms	Compensatory frameshift forms	Truncating frameshift forms	Frameshift cases	Virus	Protein	Classification	Host
1	NC_003899.1/NP_632022.1	333	1	332	0	5	Eastern equine encephalitis virus	precursor of structural proteins	(+) ssRNA	Culiseta melanura
2	NC_006213.1/YP_009555240.1	121	24	97	0	1	Human coronavirus OC43 (HCoV-OC43)	hemagglutinin-esterase	(+) ssRNA	Homo sapiens
3	NC_012532.1/YP_002790881.1	89	1	88	0	2	Zika virus	polyprotein	(+) ssRNA	Simiiformes
4	NC_006020.1/YP_052965.1	78	1	77	0	1	African horse sickness virus	nonstructural protein NS1	dsRNA	Equus asinus x caballus
5	NC_005776.1/NP_982304.1	38	1	37	0	3	Oropouche virus	RNA polymerase	(-) ssRNA	Homo sapiens
6	NC_003443.1/NP_598406.1	33	3	30	0	1	Human rubulavirus 2	Large protein	(-) ssRNA	Homo sapiens
7	NC_011544.1/YP_002308465.1	27	1	26	0	1	Hosta virus X (HVX)	26 kDa protein	(+) ssRNA	Hosta minor
8	NC_003215.1/NP_463457.1	22	6	16	0	1	Semliki Forest virus	Nonstructural polyprotein	(+) ssRNA	Halcyon
9	NC_007362.1/YP_308669.1	145	129	14	2	2	Influenza A virus (A/goose/Guangdong/1/1996(H5N1))	hemagglutinin	(-) ssRNA	Sus scrofa
10	NC_001616.1/NP_056759.1	13	2	11	0	3	Potato virus Y	polyprotein	(+) ssRNA	Solanum tuberosum
11	NC_002990.1/NP_148999.1	12	1	11	0	2	Barley yellow mosaic virus	polyprotein	(+) ssRNA	Hordeum vulgare
12	NC_003417.1/NP_579970.1	12	1	11	0	2	Mayaro virus	structural polyprotein	(+) ssRNA	Homo sapiens
13	NC_012534.1/YP_002790883.1	12	1	11	0	4	Bagaza virus	polyprotein	(+) ssRNA	Culicidae
14	NC_003624.1/NP_619708.1	12	2	10	0	1	Impatiens necrotic spot virus	non-structural protein	(-) ssRNA	Impatiens
15	NC_001661.1/NP_042860.2	12	2	9	1	6	Citrus tristeza virus	401-kDa viral polyprotein	(+) ssRNA	Afraegle paniculata
16	NC_001556.1/NP_062915.1	8	1	7	0	1	Tobacco mild green mosaic virus	28.5 kDa protein	(+) ssRNA	Eryngium planum
17	NC_002349.1/NP_059448.1	8	1	7	0	1	Wheat yellow mosaic virus	polyprotein	(+) ssRNA	Triticum aestivum
18	NC_004039.1/NP_659729.1	11	4	7	0	3	Potato virus A	polyprotein	(+) ssRNA	Solanum betaceum
19	NC_001556.1/NP_062913.2	7	1	6	0	5	Tobacco mild green mosaic virus	183 kDa protein	(+) ssRNA	Eryngium planum
20	NC_002051.1/NP_049360.1	7	1	6	0	4	Tomato spotted wilt tospovirus	non-structural protein	(-) ssRNA	Scirtothrips dorsalis
21	AC_000192.1/YP_209229.2	6	1	5	0	1	Murine hepatitis virus strain JHM	orf1ab	(+) ssRNA	Mus musculus
22	NC_002815.2/NP_148784.1	5	1	4	0	1	Cactus virus X	coat protein	(+) ssRNA	Hylocereus undatus
23	NC_003243.1/NP_478342.1	5	1	4	0	1	Australian bat lyssavirus	glycoprotein	(-) ssRNA	Saccolaimus
24	NC_003496.1/NP_612349.1	5	1	4	0	2	Bean pod mottle virus	polyprotein	(+) ssRNA	Desmodium
25	NC_004297.1/NP_694872.1	6	2	4	0	1	Lassa mammarenavirus	L protein	(-) ssRNA	Mastomys natalensis
26	NC_006062.1/YP_054415.1	5	1	4	0	1	Potato yellow vein virus	polyprotein	(+) ssRNA	Solanum tuberosum subsp. andigenum
27	NC_043550.1/YP_009666872.1	5	1	4	0	1	Peaton virus	RNA-dependent RNA polymerase	(-) ssRNA	--
28	NC_001607.1/NP_042021.1	50	46	3	1	3	Borna disease virus 1 (BoDV-1)	phosphoprotein	(-) ssRNA	Crocidura leucodon
29	NC_002024.2/YP_053235.1	5	2	3	0	1	Alfalfa mosaic virus	89.7 kd protein	(+) ssRNA	Teramnus repens
30	NC_003433.1/NP_598185.1	4	1	3	0	3	Sleeping disease virus	Structural polyprotein	(+) ssRNA	Salmo salar
31	NC_003443.1/NP_599019.1	4	1	3	0	1	Human rubulavirus 2	P protein	(-) ssRNA	Homo sapiens
32	NC_003749.1/NP_620514.1	4	1	3	0	1	Rice ragged stunt virus	P1	dsRNA	Oryza sativa f. spontanea
33	NC_005036.1/NP_872277.1	242	239	3	0	4	Goose paramyxovirus SF02	hemagglutinin-neuraminidase	(-) ssRNA	Gallus gallus
34	NC_005138.1/NP_932792.1	43	40	3	0	4	Lily symptomless virus	coat protein	(+) ssRNA	Lilium
35	NC_007289.1/YP_277428.1	4	1	3	0	4	Potato virus S	RNA-directed RNA polymerase	(+) ssRNA	Solanum tuberosum
36	NC_009640.1/YP_001331032.1	5	2	3	0	1	Porcine rubulavirus (PorPV)	matrix protein	(-) ssRNA	Sus scrofa
37	NC_026435.1/YP_009118628.1	5498	5493	3	2	2	Influenza A virus (A/California/07/2009(H1N1))	polymerase PB1	(-) ssRNA	Homo sapiens
38	NC_039223.1/YP_009513198.1	303	300	3	0	4	Avian avulavirus 1	hemagglutinin-neuraminidase	(-) ssRNA	Anas platyrhynchos
39	NC_001490.1/NP_041009.1	3	1	2	0	1	Rhinovirus B14	genome polyprotein	(+) ssRNA	Homo sapiens
40	NC_001661.1/NP_042867.1	55	53	2	0	2	Citrus tristeza virus	25-kDa coat protein	(+) ssRNA	Afraegle paniculata
41	NC_002350.1/NP_059449.1	26	24	2	0	3	Wheat yellow mosaic virus	polyprotein	(+) ssRNA	Triticum aestivum
42	NC_002549.1/NP_066249.1	159	137	2	20	1	Zaire ebolavirus	minor nucleoprotein	(-) ssRNA	Myonycteris torquata
43	NC_003045.1/NP_150075.1	83	81	2	0	2	Bovine coronavirus	32 kDa non-structural protein	(+) ssRNA	Bos taurus
44	NC_003376.1/NP_569135.1	3	1	2	0	1	Garlic virus C	40kDa protein	(+) ssRNA	Allium sativum
45	NC_003480.1/NP_604485.1	3	1	2	0	3	Apple mosaic virus	coat protein	(+) ssRNA	Corylus
46	NC_003770.1/NP_620540.1	4	2	2	0	1	Rice ragged stunt virus	Pns7	dsRNA	Oryza sativa f. spontanea
47	NC_003795.1/NP_620652.1	3	1	2	0	1	Shallot virus X	coat protein	(+) ssRNA	Allium cepa var. aggregatum
48	NC_003842.1/NP_620768.1	3	1	2	0	1	Tobacco streak virus	putative viral polymerase	(+) ssRNA	Rosa setigera
49	NC_004010.1/NP_659008.1	3	1	2	0	2	Potato virus V	polyprotein	(+) ssRNA	Solanum x edinense
50	NC_004809.1/NP_851566.2	3	1	2	0	2	Cucurbit yellow stunting disorder virus	polyprotein	(+) ssRNA	Cucumis sativus
51	NC_005138.1/NP_932788.1	10	8	2	0	1	Lily symptomless virus	RNA-dependent RNA polymerase	(+) ssRNA	Lilium
52	NC_005236.1/NP_942556.1	48	46	2	0	1	Seoul orthohantavirus	nucleocapsid protein	(-) ssRNA	Rattus norvegicus
53	NC_005831.2/YP_003766.2	56	53	2	1	2	Human coronavirus NL63 (HCoV-NL63)	replicase polyprotein 1ab	(+) ssRNA	Homo sapiens
54	NC_006009.1/YP_052954.1	14	12	2	0	2	African horse sickness virus	NS3 protein	dsRNA	Equus asinus x caballus
55	NC_006383.2/YP_133826.1	43	41	2	0	1	Peste des petits ruminants virus	fusion protein	(-) ssRNA	Ovis aries
56	NC_008306.1/YP_717933.1	4	2	2	0	1	Melon yellow spot virus	RNA dependent RNA polymerase	(-) ssRNA	Abelmoschus esculentus
57	NC_008580.1/YP_873923.1	3	1	2	0	4	Rabbit vesivirus	major structural protein precursor	(+) ssRNA	Oryctolagus cuniculus
58	NC_008719.1/YP_950478.1	3	1	2	0	1	Sepik virus	polyprotein	(+) ssRNA	Culicidae
59	NC_009825.1/YP_001469632.1	4	2	2	0	1	Hepatitis C virus genotype 4	polyprotein	(+) ssRNA	Homo sapiens
60	NC_011062.1/YP_002019748.1	4	1	2	1	2	Potato virus T	replicase	(+) ssRNA	Tropaeolum tuberosum
61	NC_011500.2/YP_002302219.1	10	8	2	0	1	Rotavirus A	NSP1	dsRNA	Chlorocebus pygerythrus
62	NC_011506.2/YP_002302226.1	8	6	2	0	1	Rotavirus A	VP2	dsRNA	Chlorocebus pygerythrus
63	NC_011918.1/YP_002519375.1	4	1	2	1	2	Pepper veinal mottle virus	polyprotein	(+) ssRNA	Nicotiana benthamiana
64	NC_013261.1/YP_003208047.1	3	1	2	0	2	Canna yellow streak virus	polyprotein	(+) ssRNA	Canna indica
65	NC_017970.1/YP_006382460.1	14	12	2	0	2	Sweet potato virus 2	polyprotein	(+) ssRNA	Ipomoea batatas
66	NC_026424.1/YP_009118473.1	1115	1113	2	0	2	Influenza A virus (A/Shanghai/02/2013(H7N9))	polymerase PA	(-) ssRNA	Homo sapiens
67	NC_026438.1/YP_009118631.1	5563	5561	2	0	2	Influenza A virus (A/California/07/2009(H1N1))	polymerase PB2	(-) ssRNA	Homo sapiens
68	NC_038291.1/YP_009505553.1	1395	1354	2	39	1	Porcine reproductive and respiratory syndrome virus 2	GP5 envelope protein	(+) ssRNA	Sus scrofa
69	NC_040511.1/YP_009551656.1	3	1	2	0	1	Zea mays chrysovirus 1	hypothetical protein	dsRNA	Zea mays
70	NC_001434.1/NP_056779.1	7	5	1	1	1	Hepatitis E virus	polyprotein	(+) ssRNA	Bandicota bengalensis
71	NC_001437.1/NP_059434.1	166	163	1	2	1	Japanese encephalitis virus	polyprotein	(+) ssRNA	Culex gelidus
72	NC_001479.1/NP_056777.1	27	26	1	0	2	Encephalomyocarditis virus	hypothetical protein	(+) ssRNA	Sigmodon hispidus
73	NC_001480.1/NP_040967.1	2	1	1	0	2	Eggplant mosaic virus	movement protein	(+) ssRNA	Solanum seaforthianum
74	NC_001480.1/NP_040968.1	2	1	1	0	1	Eggplant mosaic virus	replicase	(+) ssRNA	Solanum seaforthianum
75	NC_001498.1/NP_056919.1	238	235	1	2	1	Measles morbillivirus	phosphoprotein	(-) ssRNA	Homo sapiens
76	NC_001545.2/NP_062883.2	30	29	1	0	1	Rubella virus	non-structural polyprotein	(+) ssRNA	Homo sapiens
77	NC_001608.3/YP_001531159.1	5	4	1	0	2	Marburg marburgvirus	RNA-dependent RNA polymerase	(-) ssRNA	Homo sapiens
78	NC_001721.1/NP_043911.1	2	1	1	0	3	Olive latent virus 1	capsid protein	(+) ssRNA	Olea
79	NC_001728.1/NP_056808.1	2	1	1	0	1	Odontoglossum ringspot virus	181 KDa readthrough protein	(+) ssRNA	Odontoglossum
80	NC_001803.1/NP_044593.1	495	494	1	0	1	Respiratory syncytial virus	Matrix protein (M)	(-) ssRNA	Homo sapiens
81	NC_001841.1/NP_045216.1	28	25	1	2	3	Sweet potato feathery mottle virus (SPFMV)	polyprotein	(+) ssRNA	Ipomoea nil
82	NC_001906.3/NP_047107.2	13	12	1	0	1	Hendra henipavirus	phosphoprotein P	(-) ssRNA	Pteropus scapulatus
83	NC_001906.3/NP_047110.2	13	12	1	0	1	Hendra henipavirus	matrix	(-) ssRNA	Pteropus scapulatus
84	NC_001906.3/NP_047111.2	13	12	1	0	2	Hendra henipavirus	fusion	(-) ssRNA	Pteropus scapulatus
85	NC_001906.3/NP_047113.3	12	11	1	0	1	Hendra henipavirus	polymerase	(-) ssRNA	Pteropus scapulatus
86	NC_001918.1/NP_047200.1	2	1	1	0	1	Aichi virus 1	polyprotein	(+) ssRNA	Homo sapiens
87	NC_001921.1/NP_047202.1	12	11	1	0	1	Canine morbillivirus	phosphoprotein P	(-) ssRNA	Zalophus californianus
88	NC_001961.1/NP_047409.1	69	68	1	0	1	Porcine reproductive and respiratory syndrome virus	GP3 envelope protein	(+) ssRNA	Sus scrofa
89	NC_001961.1/NP_066135.1	65	64	1	0	1	Porcine reproductive and respiratory syndrome virus	ORF 1ab polyprotein	(+) ssRNA	Sus scrofa
90	NC_001981.1/NP_049235.1	2	1	1	0	2	Helicoverpa armigera stunt virus	RNA-dependent RNA polymerase	(+) ssRNA	Helicoverpa armigera
91	NC_002058.3/NP_041277.1	110	109	1	0	2	Enterovirus C	genome polyprotein	(+) ssRNA	Homo sapiens
92	NC_002306.3/YP_004070193.2	8	7	1	0	1	Feline infectious peritonitis virus	polyprotein ab	(+) ssRNA	Felidae
93	NC_002633.1/NP_072162.1	2	1	1	0	3	Cucumber fruit mottle mosaic virus	replicase large component	(+) ssRNA	Cucumis sativus var. sativus
94	NC_002634.1/NP_072165.1	33	32	1	0	1	Soybean mosaic virus	polyprotein precursor	(+) ssRNA	Glycine max
95	NC_002786.1/NP_115454.1	2	1	1	0	1	Maize rayado fino virus	polyprotein	(+) ssRNA	Zea mays
96	NC_003008.1/NP_149137.1	2	1	1	0	1	Cypovirus 14	hypothetical protein	dsRNA	Lymantria dispar
97	NC_003012.1/NP_149141.1	2	1	1	0	2	Cypovirus 14	hypothetical protein	dsRNA	Lymantria dispar
98	NC_003014.1/NP_149143.1	2	1	1	0	1	Cypovirus 14	hypothetical protein	dsRNA	Lymantria dispar
99	NC_003045.1/NP_150077.1	219	218	1	0	1	Bovine coronavirus	spike structural protein	(+) ssRNA	Bos taurus
100	NC_003436.1/NP_598313.1	415	414	1	0	1	Porcine epidemic diarrhea virus (PEDV)	membrane protein	(+) ssRNA	Sus scrofa
101	NC_003443.1/NP_598403.1	5	4	1	0	1	Human rubulavirus 2	matrix protein	(-) ssRNA	Homo sapiens
102	NC_003452.1/NP_602313.1	3	2	1	0	1	American plum line pattern virus	putative polymerase p2	(+) ssRNA	Prunus salicina
103	NC_003464.1/NP_604469.1	2	1	1	0	1	Apple mosaic virus	putative methyltransferase/helicase	(+) ssRNA	Corylus
104	NC_003480.1/NP_604484.1	2	1	1	0	1	Apple mosaic virus	putative cell-to-cell movement protein	(+) ssRNA	Corylus
105	NC_003520.1/NP_612628.1	5	4	1	0	1	Beet soil-borne virus (BSBV)	replicase (contains methyltransferase, helicase and RNA-dependent RNA polymerase domains)	(+) ssRNA	Beta vulgaris
106	NC_003543.1/NP_613278.1	2	1	1	0	1	Cowpea chlorotic mottle virus	1a protein	(+) ssRNA	Vigna unguiculata
107	NC_003602.1/NP_619654.1	2	1	1	0	3	Grapevine virus B	putative replicase	(+) ssRNA	Nicotiana occidentalis
108	NC_003624.1/NP_619709.1	30	29	1	0	1	Impatiens necrotic spot virus	nucleocapsid protein	(-) ssRNA	Impatiens
109	NC_003632.1/NP_619747.1	2	1	1	0	2	Potato aucuba mosaic virus	26 kDa protein	(+) ssRNA	Solanum tuberosum
110	NC_003731.1/NP_620456.1	25	24	1	0	1	Rice black streaked dwarf virus	hypothetical protein	dsRNA	Zea mays
111	NC_003746.1/NP_620502.1	2	1	1	0	1	Rice yellow stunt nucleorhabdovirus (Rice transitory yellowing virus)	large protein	(-) ssRNA	Oryza sativa
112	NC_003752.1/NP_620517.1	2	1	1	0	1	Rice ragged stunt virus	P6	dsRNA	Oryza sativa f. spontanea
113	NC_003755.1/NP_620522.1	25	24	1	0	1	Rice stripe tenuivirus	RNA Polymerase	(-) ssRNA	Digitaria
114	NC_003760.1/NP_620530.1	2	1	1	0	1	Rice dwarf virus	minor core protein	dsRNA	Paspalum
115	NC_003771.1/NP_620541.1	4	3	1	0	1	Rice ragged stunt virus	RNA-dependent RNA polymerase	dsRNA	Oryza sativa f. spontanea
116	NC_003808.1/NP_620677.1	2	1	1	0	3	Spinach latent virus	putative replicase	(+) ssRNA	Chenopodium quinoa
117	NC_003809.1/NP_620678.1	2	1	1	0	2	Spinach latent virus	putative polymerase	(+) ssRNA	Chenopodium quinoa
118	NC_003810.1/NP_620680.1	2	1	1	0	1	Spinach latent virus	putative movement protein	(+) ssRNA	Chenopodium quinoa
119	NC_003836.1/NP_620758.1	16	14	1	1	1	Tomato aspermy virus	3a protein	(+) ssRNA	Chrysanthemum x morifolium
120	NC_003843.1/NP_620770.1	7	6	1	0	1	Watermelon silver mottle tospovirus (WSMoV)	NSs	(-) ssRNA	Citrullus lanatus
121	NC_003844.1/NP_620772.1	2	1	1	0	1	Tobacco streak virus	putative viral replicase	(+) ssRNA	Rosa setigera
122	NC_003900.1/NP_632024.1	2	1	1	0	2	Aura virus	Polyprotein 2	(+) ssRNA	Aedes
123	NC_003924.1/NP_647481.1	2	1	1	0	2	Cricket paralysis virus	nonstructural polyprotein	(+) ssRNA	Teleogryllus oceanicus
124	NC_004158.1/NP_690575.1	2	1	1	0	5	Dugbe orthonairovirus	glycoprotein precursor	(-) ssRNA	Rhipicephalus geigyi
125	NC_004441.1/NP_758520.1	2	1	1	0	1	Porcine enterovirus 9	polyprotein	(+) ssRNA	Sus scrofa
126	NC_005775.1/NP_982303.1	42	41	1	0	1	Oropouche virus	polyprotein	(-) ssRNA	Homo sapiens
127	NC_005996.1/YP_052941.1	2	1	1	0	1	African horse sickness virus	capsid VP2	dsRNA	Equus asinus x caballus
128	NC_006008.2/YP_052953.2	27	26	1	0	2	Bluetongue virus	VP6 protein	dsRNA	Culicoides obsoletus
129	NC_006383.2/YP_133822.1	41	40	1	0	1	Peste des petits ruminants virus	phosphoprotein	(-) ssRNA	Ovis aries
130	NC_006943.1/YP_224085.1	3	2	1	0	1	Hydrangea ringspot virus	triple gene block protein	(+) ssRNA	Chenopodium quinoa
131	NC_007341.1/YP_293699.1	49	48	1	0	1	Tomato chlorosis virus	heat shock protein 70	(+) ssRNA	Solanum lycopersicum
132	NC_007679.1/YP_446993.1	2	1	1	0	1	Nerine virus X	triple geneblock protein 1	(+) ssRNA	Nerine sarniensis
133	NC_007679.1/YP_446996.1	2	1	1	0	1	Nerine virus X	coat protein	(+) ssRNA	Nerine sarniensis
134	NC_008040.1/YP_611155.1	35	34	1	0	1	Redspotted grouper nervous necrosis virus	protein A	(+) ssRNA	Hyporthodus septemfasciatus
135	NC_008552.1/YP_842438.1	2	1	1	0	1	Narcissus symptomless virus	RNA-dependent RNA polymerase	(+) ssRNA	Narcissus pseudonarcissus
136	NC_009019.1/YP_001039952.1	3	2	1	0	2	Tylonycteris bat coronavirus HKU4	orf1ab polyprotein	(+) ssRNA	Tylonycteris pachypus
137	NC_009028.2/YP_001040006.1	2	1	1	0	1	Ilheus virus	polyprotein	(+) ssRNA	Trichoprosopon
138	NC_009759.1/YP_001429585.1	2	1	1	0	4	Potato virus P (PRDV)	replication polyprotein	(+) ssRNA	Nicotiana occidentalis
139	NC_010247.1/YP_001649208.1	2	1	1	0	1	Serra do Navio mammarenavirus	glycoprotein precursor	(-) ssRNA	Neacomys guianae
140	NC_010701.1/YP_001911116.1	2	1	1	0	2	Tamiami mammarenavirus	nucleocapsid protein	(-) ssRNA	Sigmodon hispidus
141	NC_010707.1/YP_001911124.1	2	1	1	0	1	Thottopalayam virus	RNA-dependent RNA polymerase	(-) ssRNA	Suncus murinus
142	NC_010756.1/YP_001936018.1	2	1	1	0	1	Paraguayan mammarenavirus	nucleocapsid protein	(-) ssRNA	Sooretamys angouya
143	NC_012936.1/YP_003029844.1	3	2	1	0	1	Rat coronavirus Parker	orf1ab polyprotein	(+) ssRNA	Rattus norvegicus
144	NC_012936.1/YP_003029851.1	4	3	1	0	1	Rat coronavirus Parker	membrane protein	(+) ssRNA	Rattus norvegicus
145	NC_013105.1/YP_003104764.1	2	1	1	0	1	European mountain ash ringspot-associated emaravirus	RNA-dependent RNA polymerase	(-) ssRNA	Eriophyes pyri
146	NC_013398.1/YP_003240110.1	20	19	1	0	1	Epizootic hemorrhagic disease virus (serotype 1 / strain New Jersey)	VP3 protein	dsRNA	Bos taurus
147	NC_013400.1/YP_003240112.1	47	46	1	0	1	Epizootic hemorrhagic disease virus (serotype 1 / strain New Jersey)	NS1 protein	dsRNA	Bos taurus
148	NC_014716.1/YP_004021938.1	8	7	1	0	1	Southern rice black-streaked dwarf virus	P3	dsRNA	Cyperus serotinus
149	NC_015300.1/YP_004327591.1	85	84	1	0	1	Rose rosette emaravirus	putative nucleocapsid p3	(-) ssRNA	Rosa multiflora
150	NC_015874.1/YP_004767305.1	25	24	1	0	1	Nam Dinh virus	pp1ab polyprotein	(+) ssRNA	Culicidae
151	NC_016038.2/YP_004869995.3	13	12	1	0	1	Brassica yellows virus	read-through protein	(+) ssRNA	Brassica napus subsp. rapifera
152	NC_016959.1/YP_005351233.1	8	7	1	0	1	Ndumu virus	structural polyprotein	(+) ssRNA	Aedes
153	NC_018465.1/YP_006590079.1	2	1	1	0	1	Aino virus	RNA-dependent RNA polymerase	(-) ssRNA	Bos taurus
154	NC_019843.3/YP_009047202.1	413	410	1	2	1	Middle East respiratory syndrome-related coronavirus (MERS-CoV)	1AB polyprotein	(+) ssRNA	Camelus dromedarius
155	NC_021928.1/YP_008378663.1	3	2	1	0	1	Human parainfluenza virus 4a	fusion protein	(-) ssRNA	Homo sapiens
156	NC_022978.1/YP_008858530.1	2	1	1	0	3	Carnation yellow fleck virus	polyprotein 1a	(+) ssRNA	Dianthus caryophyllus
157	NC_022978.1/YP_008858534.1	2	1	1	0	1	Carnation yellow fleck virus	p64	(+) ssRNA	Dianthus caryophyllus
158	NC_023676.1/YP_009010984.1	2	1	1	0	2	Spodoptera exigua iflavirus 2	polyprotein	(+) ssRNA	Spodoptera exigua
159	NC_023766.1/YP_009019204.1	2	1	1	0	1	University of Helsinki virus	glycoprotein	(-) ssRNA	Boa constrictor
160	NC_025360.1/YP_009094152.1	2	1	1	0	1	Salmon aquaparamyxovirus	RNA polymerase	(-) ssRNA	Salmo salar
161	NC_026423.1/YP_009118471.1	1241	1240	1	0	1	Influenza A virus (A/Shanghai/02/2013(H7N9))	polymerase PB1	(-) ssRNA	Homo sapiens
162	NC_026429.1/YP_009118481.1	493	492	1	0	1	Influenza A virus (A/Shanghai/02/2013(H7N9))	neuraminidase	(-) ssRNA	Homo sapiens
163	NC_026433.1/YP_009118626.1	5606	5604	1	1	1	Influenza A virus (A/California/07/2009(H1N1))	hemagglutinin	(-) ssRNA	Homo sapiens
164	NC_026434.1/YP_009118627.1	4444	4442	1	1	1	Influenza A virus (A/California/07/2009(H1N1))	neuraminidase	(-) ssRNA	Homo sapiens
165	NC_027719.1/YP_009162643.1	5	4	1	0	3	Chrysanthemum stem necrosis virus (CSNV)	nonstructural protein	(-) ssRNA	Nicotiana benthamiana
166	NC_030658.1/YP_009268861.1	2	1	1	0	1	Pigeonpea sterility mosaic emaravirus 2	p5 protein	(-) ssRNA	Cajanus cajan
167	NC_031130.1/YP_009293580.1	2	1	1	0	1	Cannabis cryptic virus	coat protein	dsRNA	Cannabis sativa
168	NC_031134.1/YP_009293586.1	2	1	1	0	1	Cannabis cryptic virus	RNA-dependent RNA polymerase	dsRNA	Cannabis sativa
169	NC_033476.1/YP_009342446.1	2	1	1	0	1	Botryosphaeria dothidea virus 1	RNA-dependent RNA polymerase	dsRNA	Botryosphaeria dothidea
170	NC_034534.1/YP_009362144.1	2	1	1	0	1	Rochambeau virus	nucleoprotein	(-) ssRNA	Coquillettidia albicosta
171	NC_035483.1/YP_009408637.1	4	3	1	0	1	Tomato chlorotic spot virus	RNA-dependent RNA polymerase	(-) ssRNA	Scirtothrips dorsalis
172	NC_035889.1/YP_009428568.1	415	414	1	0	1	Zika virus	polyprotein	(+) ssRNA	Simiiformes
173	NC_036475.1/YP_009445961.1	19	18	1	0	1	Piscine orthoreovirus	outer fiber protein	dsRNA	Salmo salar
174	NC_037577.1/YP_009480345.1	16	15	1	0	1	Maize rough dwarf virus	major outer structural protein	dsRNA	Zea mays subsp. mays
175	NC_038281.1/YP_009505498.1	4	3	1	0	1	Drosophila melanogaster sigmavirus HAP23	nucleocapsid protein	(-) ssRNA	Drosophila melanogaster
176	NC_038291.1/YP_009505547.1	74	73	1	0	1	Porcine reproductive and respiratory syndrome virus 2	1a replicase	(+) ssRNA	Sus scrofa
177	NC_038291.1/YP_009505551.1	82	81	1	0	1	Porcine reproductive and respiratory syndrome virus 2	GP3 envelope protein	(+) ssRNA	Sus scrofa
178	NC_038294.1/YP_007188577.3	413	410	1	2	1	Betacoronavirus England 1	ORF1b protein	(+) ssRNA	Camelus dromedarius
179	NC_038307.1/YP_009505604.1	16	15	1	0	1	Coxsackievirus B3	polyprotein	(+) ssRNA	Homo sapiens
180	NC_038324.1/YP_009505627.1	2	1	1	0	1	Melon yellowing-associated virus	triple gene block protein 1	(+) ssRNA	Cucumis melo
181	NC_038331.1/YP_009505642.1	3	1	1	1	1	Bombyx mori latent virus	RNA-dependent RNA polymerase	(+) ssRNA	Bombyx mori
182	NC_038419.1/YP_009506331.1	2	1	1	0	4	Carnation necrotic fleck virus	polyprotein 1a	(+) ssRNA	Dianthus caryophyllus
183	NC_038622.1/YP_009507737.1	2	1	1	0	1	Warrego virus	VP7	dsRNA	--
184	NC_038672.1/YP_009507799.1	3	2	1	0	1	Mucambo virus	structural polyprotein	(+) ssRNA	--
185	NC_038695.1/YP_009507827.1	3	2	1	0	1	Rockport virus	RNA-dependent RNA polymerase	(-) ssRNA	Scalopus aquaticus
186	NC_038715.1/YP_009507856.1	4	3	1	0	1	Alajuela virus	polyprotein	(-) ssRNA	Aedeomyia squamipennis
187	NC_039185.1/YP_009512924.1	2	1	1	0	1	Tete orthobunyavirus	nucleocapsid protein	(-) ssRNA	Ploceus cucullatus
188	NC_039208.1/YP_009513020.1	107	106	1	0	1	Porcine coronavirus HKU15	replicase polyprotein	(+) ssRNA	Sus scrofa
189	NC_039226.1/YP_009513207.1	3	2	1	0	2	Beet soil-borne mosaic virus (BSBMV)	polyprotein	(+) ssRNA	Beta vulgaris
190	NC_039476.1/YP_009518838.1	178	177	1	0	1	Norovirus GII.2	nonstructural polyprotein	(+) ssRNA	Homo sapiens
191	NC_039476.1/YP_009518839.1	322	321	1	0	1	Norovirus GII.2	VP1	(+) ssRNA	Homo sapiens
192	NC_039477.1/YP_009518841.1	178	177	1	0	1	Norovirus GII	nonstructural polyprotein	(+) ssRNA	Homo sapiens
193	NC_043487.1/YP_009667147.1	10	9	1	0	1	Lelystad virus	RNA polymerase	(+) ssRNA	Sus scrofa
194	NC_043639.1/YP_009666977.1	2	1	1	0	2	Serra do Navio virus	polyprotein	(-) ssRNA	Ochlerotatus fulvus
195	AC_000192.1/YP_209231.1	2	2	0	0	0	Murine hepatitis virus strain JHM	p30 accessory protein	(+) ssRNA	Mus musculus
196	AC_000192.1/YP_209232.1	5	5	0	0	0	Murine hepatitis virus strain JHM	hemagglutinin-esterase glycoprotein (HE)	(+) ssRNA	Mus musculus
197	AC_000192.1/YP_209233.1	6	6	0	0	0	Murine hepatitis virus strain JHM	spike glycoprotein (S)	(+) ssRNA	Mus musculus
198	AC_000192.1/YP_209237.1	5	5	0	0	0	Murine hepatitis virus strain JHM	membrane protein (M)	(+) ssRNA	Mus musculus
199	AC_000192.1/YP_209238.1	4	4	0	0	0	Murine hepatitis virus strain JHM	nucleocapsid protein (N)	(+) ssRNA	Mus musculus
200	NC_000855.1/NP_049545.1	38	38	0	0	0	Viral hemorrhagic septicemia virus Fil3	nucleoprotein	(-) ssRNA	Clupeidae
201	NC_000855.1/NP_049546.1	35	35	0	0	0	Viral hemorrhagic septicemia virus Fil3	phosphorylated protein	(-) ssRNA	Clupeidae
202	NC_000855.1/NP_049547.1	28	28	0	0	0	Viral hemorrhagic septicemia virus Fil3	matrix protein	(-) ssRNA	Clupeidae
203	NC_000855.1/NP_049548.1	237	237	0	0	0	Viral hemorrhagic septicemia virus Fil3	glycoprotein	(-) ssRNA	Clupeidae
204	NC_000855.1/NP_049550.1	54	54	0	0	0	Viral hemorrhagic septicemia virus Fil3	large protein	(-) ssRNA	Clupeidae
205	NC_000874.1/NP_050005.1	133	132	0	1	0	Sugarcane yellow leaf virus	ORF 0	(+) ssRNA	Saccharum hybrid cultivar
206	NC_000874.1/NP_050006.1	17	17	0	0	0	Sugarcane yellow leaf virus	multifunctional protein	(+) ssRNA	Saccharum hybrid cultivar
207	NC_000940.1/NP_051035.1	3	3	0	0	0	Porcine enteric sapovirus	polyprotein	(+) ssRNA	Sus scrofa
208	NC_000943.1/NP_051124.1	7	7	0	0	0	Murray Valley encephalitis virus	polyprotein	(+) ssRNA	Culex annulirostris
209	NC_000947.1/NP_051161.1	2	2	0	0	0	Japanese yam mosaic virus	polyprotein	(+) ssRNA	Dioscorea japonica
210	NC_000960.1/NP_051710.1	2	2	0	0	0	Cryphonectria hypovirus 3	polyprotein	dsRNA	Cryphonectria parasitica
211	NC_001265.2/YP_009032645.1	2	2	0	0	0	Carnation mottle virus	RNA-dependent RNA polymerase	(+) ssRNA	Dianthus superbus
212	NC_001265.2/YP_009032648.1	35	35	0	0	0	Carnation mottle virus	capsid protein	(+) ssRNA	Dianthus superbus
213	NC_001339.1/NP_039810.1	2	2	0	0	0	Artichoke mottled crinkle virus	coat protein of 41 kDa	(+) ssRNA	Cynara cardunculus var. scolymus
214	NC_001361.2/NP_056768.1	3	3	0	0	0	Potato virus M	25K protein	(+) ssRNA	Solanum tuberosum
215	NC_001361.2/NP_056771.1	19	17	0	2	0	Potato virus M	coat protein	(+) ssRNA	Solanum tuberosum
216	NC_001366.1/NP_040350.1	2	2	0	0	0	Theilovirus (ThV)	viral polyprotein	(+) ssRNA	Mus musculus
217	NC_001367.1/NP_597746.1	76	71	0	5	0	Tobacco mosaic virus	Replicase	(+) ssRNA	Nicotiana tabacum
218	NC_001367.1/NP_597747.1	70	64	0	6	0	Tobacco mosaic virus	RNA polymerase	(+) ssRNA	Nicotiana tabacum
219	NC_001367.1/NP_597748.1	81	70	0	11	0	Tobacco mosaic virus	Movement protein	(+) ssRNA	Nicotiana tabacum
220	NC_001368.1/NP_040351.1	3	3	0	0	0	Pea early-browning virus	coat protein	(+) ssRNA	Pisum sativum
221	NC_001368.1/NP_040352.1	2	2	0	0	0	Pea early-browning virus	putative vector transmission protein	(+) ssRNA	Pisum sativum
222	NC_001368.1/NP_040353.1	2	2	0	0	0	Pea early-browning virus	putative vector transmission protein	(+) ssRNA	Pisum sativum
223	NC_001411.2/YP_053043.1	2	2	0	0	0	Black beetle virus	put. protein A (m.w. 112 kD)	(+) ssRNA	Heteronychus arator
224	NC_001417.2/YP_009640127.1	20	20	0	0	0	Enterobacteria phage MS2	hypothetical protein	(+) ssRNA	Escherichia coli
225	NC_001430.1/NP_040760.1	2	2	0	0	0	Enterovirus D	genome polyprotein	(+) ssRNA	Homo sapiens
226	NC_001434.1/NP_056788.1	9	8	0	1	0	Hepatitis E virus	capsid protein	(+) ssRNA	Bandicota bengalensis
227	NC_001440.1/NP_040776.1	118	118	0	0	0	Cucumber mosaic virus (cucumber mosaic cucumovirus)	3a protein	(+) ssRNA	Nicotiana tabacum
228	NC_001440.1/NP_040777.1	191	190	0	1	0	Cucumber mosaic virus (cucumber mosaic cucumovirus)	capsid protein	(+) ssRNA	Nicotiana tabacum
229	NC_001441.1/NP_040778.1	2	2	0	0	0	Narcissus mosaic virus	replicase	(+) ssRNA	Narcissus pseudonarcissus
230	NC_001441.1/NP_040779.1	2	2	0	0	0	Narcissus mosaic virus	26K triple gene block protein	(+) ssRNA	Narcissus pseudonarcissus
231	NC_001441.1/NP_040782.1	2	1	0	1	0	Narcissus mosaic virus	coat protein	(+) ssRNA	Narcissus pseudonarcissus
232	NC_001449.1/NP_040822.1	38	38	0	0	0	Venezuelan equine encephalitis virus (VEEV)	non-structural polyprotein precursor P1234	(+) ssRNA	Melanoconion
233	NC_001449.1/NP_040824.1	35	35	0	0	0	Venezuelan equine encephalitis virus (VEEV)	structural polyprotein precursor	(+) ssRNA	Melanoconion
234	NC_001451.1/NP_040831.1	14	14	0	0	0	Infectious bronchitis virus	spike protein	(+) ssRNA	Gallus gallus
235	NC_001451.1/NP_040835.1	21	20	0	1	0	Infectious bronchitis virus	membrane protein	(+) ssRNA	Gallus gallus
236	NC_001451.1/NP_040838.1	7	7	0	0	0	Infectious bronchitis virus	nucleocapsid protein	(+) ssRNA	Gallus gallus
237	NC_001451.1/NP_066134.1	6	6	0	0	0	Infectious bronchitis virus	ORF1ab polyprotein	(+) ssRNA	Gallus gallus
238	NC_001461.1/NP_040937.1	2	2	0	0	0	Bovine viral diarrhea virus 1 (BVDV-1)	polyprotein	(+) ssRNA	Bos taurus
239	NC_001472.1/NP_040958.1	2	2	0	0	0	Enterovirus B	genome polyportein	(+) ssRNA	Homo sapiens
240	NC_001474.2/NP_056776.2	21	21	0	0	0	Dengue virus 2	polyprotein	(+) ssRNA	Aedes taylori
241	NC_001475.2/YP_001621843.1	64	64	0	0	0	Dengue virus 3	polyprotein	(+) ssRNA	Stegomyia
242	NC_001477.1/NP_059433.1	20	19	0	1	0	Dengue virus 1	polyprotein	(+) ssRNA	Homo sapiens
243	NC_001481.2/NP_783196.1	8	8	0	0	0	Feline calicivirus	polyprotein	(+) ssRNA	Felis catus
244	NC_001481.2/NP_783197.1	7	7	0	0	0	Feline calicivirus	capsid protein precursor	(+) ssRNA	Felis catus
245	NC_001483.1/NP_040988.1	5	5	0	0	0	Foxtail mosaic virus	replicase	(+) ssRNA	Setaria viridis
246	NC_001483.1/NP_040989.1	5	5	0	0	0	Foxtail mosaic virus	26K triple gene block protein	(+) ssRNA	Setaria viridis
247	NC_001483.1/NP_040992.1	4	4	0	0	0	Foxtail mosaic virus	coat protein	(+) ssRNA	Setaria viridis
248	NC_001489.1/NP_041007.1	22	22	0	0	0	Hepatovirus A	hypothetical protein	(+) ssRNA	Homo sapiens
249	NC_001489.1/NP_041008.1	22	22	0	0	0	Hepatovirus A	hypothetical protein	(+) ssRNA	Homo sapiens
250	NC_001495.1/NP_041192.1	10	10	0	0	0	Alfalfa mosaic virus	125.7 kd protein	(+) ssRNA	Teramnus repens
251	NC_001498.1/NP_056918.1	81	81	0	0	0	Measles morbillivirus	nucleocapsid protein	(-) ssRNA	Homo sapiens
252	NC_001498.1/NP_056921.1	111	111	0	0	0	Measles morbillivirus	matrix protein	(-) ssRNA	Homo sapiens
253	NC_001498.1/NP_056922.1	139	133	0	6	0	Measles morbillivirus	fusion protein	(-) ssRNA	Homo sapiens
254	NC_001498.1/NP_056923.1	272	272	0	0	0	Measles morbillivirus	hemagglutinin protein	(-) ssRNA	Homo sapiens
255	NC_001498.1/NP_056924.1	140	140	0	0	0	Measles morbillivirus	large polymerase protein	(-) ssRNA	Homo sapiens
256	NC_001504.1/NP_041226.1	2	2	0	0	0	Melon necrotic spot virus	replicase	(+) ssRNA	Cucumis sativus
257	NC_001512.1/NP_041254.1	5	4	0	1	0	Onyong-nyong virus	hypothetical protein	(+) ssRNA	Homo sapiens
258	NC_001512.1/NP_041255.1	4	3	0	1	0	Onyong-nyong virus	hypothetical protein	(+) ssRNA	Homo sapiens
259	NC_001542.1/NP_056793.1	40	40	0	0	0	Rabies lyssavirus	nucleoprotein N	(-) ssRNA	Melogale moschata
260	NC_001542.1/NP_056794.1	33	33	0	0	0	Rabies lyssavirus	phosphoprotein M1	(-) ssRNA	Melogale moschata
261	NC_001542.1/NP_056795.1	20	20	0	0	0	Rabies lyssavirus	M2 protein	(-) ssRNA	Melogale moschata
262	NC_001542.1/NP_056796.1	42	41	0	1	0	Rabies lyssavirus	transmembrane glycoprotein G	(-) ssRNA	Melogale moschata
263	NC_001542.1/NP_056797.1	25	25	0	0	0	Rabies lyssavirus	L protein	(-) ssRNA	Melogale moschata
264	NC_001543.1/NP_062875.1	11	11	0	0	0	Rabbit hemorrhagic disease virus	polyprotein	(+) ssRNA	Oryctolagus cuniculus
265	NC_001544.1/NP_062879.1	24	24	0	0	0	Ross River virus	nonstructural polyprotein	(+) ssRNA	Culex annulirostris
266	NC_001544.1/NP_062880.1	20	20	0	0	0	Ross River virus	structural polyprotein	(+) ssRNA	Culex annulirostris
267	NC_001545.2/NP_062884.1	29	29	0	0	0	Rubella virus	structural polyprotein	(+) ssRNA	Homo sapiens
268	NC_001547.1/NP_062888.1	103	101	0	2	0	Sindbis virus	hypothetical protein	(+) ssRNA	Streptopelia turtur
269	NC_001547.1/NP_062890.1	138	138	0	0	0	Sindbis virus	hypothetical protein	(+) ssRNA	Streptopelia turtur
270	NC_001552.1/NP_056871.1	4	4	0	0	0	Murine respirovirus	nucleocapsid protein	(-) ssRNA	Cricetinae gen. sp.
271	NC_001552.1/NP_056873.1	4	4	0	0	0	Murine respirovirus	P protein	(-) ssRNA	Cricetinae gen. sp.
272	NC_001552.1/NP_056874.1	3	3	0	0	0	Murine respirovirus	C protein	(-) ssRNA	Cricetinae gen. sp.
273	NC_001552.1/NP_056876.1	2	2	0	0	0	Murine respirovirus	matrix protein	(-) ssRNA	Cricetinae gen. sp.
274	NC_001552.1/NP_056877.1	5	5	0	0	0	Murine respirovirus	fusion protein	(-) ssRNA	Cricetinae gen. sp.
275	NC_001552.1/NP_056878.1	6	6	0	0	0	Murine respirovirus	hemagglutinin-neuraminidase protein	(-) ssRNA	Cricetinae gen. sp.
276	NC_001552.1/NP_056879.1	7	7	0	0	0	Murine respirovirus	RNA polymerase protein	(-) ssRNA	Cricetinae gen. sp.
277	NC_001554.1/NP_062897.1	2	1	0	1	0	Tomato bushy stunt virus	p92 protein	(+) ssRNA	Tolmiea menziesii
278	NC_001555.1/NP_062908.1	3	3	0	0	0	Tobacco etch virus	polyprotein	(+) ssRNA	Cassia
279	NC_001560.1/NP_041712.1	18	18	0	0	0	Vesicular stomatitis Indiana virus	nucleocapsid (N) protein	(-) ssRNA	Lutzomyia
280	NC_001560.1/NP_041713.1	2	2	0	0	0	Vesicular stomatitis Indiana virus	NS protein	(-) ssRNA	Lutzomyia
281	NC_001560.1/NP_041714.1	24	24	0	0	0	Vesicular stomatitis Indiana virus	matrix (M) protein	(-) ssRNA	Lutzomyia
282	NC_001560.1/NP_041715.1	41	41	0	0	0	Vesicular stomatitis Indiana virus	glycoprotein (G protein) precursor	(-) ssRNA	Lutzomyia
283	NC_001560.1/NP_041716.1	33	33	0	0	0	Vesicular stomatitis Indiana virus	polymerase (L protein)	(-) ssRNA	Lutzomyia
284	NC_001563.2/NP_041724.2	101	101	0	0	0	West Nile virus (WNV)	polyprotein	(+) ssRNA	Mimomyia
285	NC_001564.2/YP_009259257.1	2	2	0	0	0	Cell fusing agent virus (CFAV)	polyprotein	(+) ssRNA	Aedes aegypti
286	NC_001575.2/YP_007438863.1	18	18	0	0	0	Rice yellow mottle virus	capsid protein	(+) ssRNA	Oryza sativa
287	NC_001598.1/NP_041873.1	2	2	0	0	0	Beet yellows virus	putative heat shock 90-related protein	(+) ssRNA	Beta vulgaris
288	NC_001607.1/NP_042020.1	21	21	0	0	0	Borna disease virus 1 (BoDV-1)	nucleoprotein	(-) ssRNA	Crocidura leucodon
289	NC_001607.1/NP_042023.1	20	20	0	0	0	Borna disease virus 1 (BoDV-1)	glycoprotein	(-) ssRNA	Crocidura leucodon
290	NC_001607.1/NP_042024.3	20	20	0	0	0	Borna disease virus 1 (BoDV-1)	RNA-dependent RNA polymerase	(-) ssRNA	Crocidura leucodon
291	NC_001608.3/YP_001531153.1	4	3	0	1	0	Marburg marburgvirus	nucleoprotein	(-) ssRNA	Homo sapiens
292	NC_001608.3/YP_001531154.1	3	3	0	0	0	Marburg marburgvirus	polymerase complex protein	(-) ssRNA	Homo sapiens
293	NC_001608.3/YP_001531155.1	3	3	0	0	0	Marburg marburgvirus	matrix protein	(-) ssRNA	Homo sapiens
294	NC_001608.3/YP_001531156.1	5	5	0	0	0	Marburg marburgvirus	glycoprotein	(-) ssRNA	Homo sapiens
295	NC_001608.3/YP_001531157.1	2	1	0	1	0	Marburg marburgvirus	minor nucleoprotein	(-) ssRNA	Homo sapiens
296	NC_001608.3/YP_001531158.1	3	3	0	0	0	Marburg marburgvirus	matrix protein	(-) ssRNA	Homo sapiens
297	NC_001612.1/NP_042242.1	3	3	0	0	0	Enterovirus A	genome polyprotein	(+) ssRNA	Homo sapiens
298	NC_001615.3/NP_042282.1	3	2	0	1	0	Sonchus yellow net nucleorhabdovirus	hypothetical protein	(-) ssRNA	Nicotiana x edwardsonii
299	NC_001617.1/NP_042288.1	2	2	0	0	0	Rhinovirus A	genome polyprotein	(+) ssRNA	Homo sapiens
300	NC_001625.2/NP_042302.3	2	1	0	1	0	Southern cowpea mosaic virus	polyprotein P2ab	(+) ssRNA	Vigna unguiculata
301	NC_001625.2/NP_042303.1	2	2	0	0	0	Southern cowpea mosaic virus	capsid protein	(+) ssRNA	Vigna unguiculata
302	NC_001633.1/NP_042510.2	2	2	0	0	0	Mushroom bacilliform virus	hypothetical protein	(+) ssRNA	Agaricus bisporus
303	NC_001642.1/NP_042582.1	2	2	0	0	0	Bamboo mosaic virus	replicase	(+) ssRNA	Bambusa oldhamii
304	NC_001642.1/NP_042584.1	2	2	0	0	0	Bamboo mosaic virus	NTP-binding helicase	(+) ssRNA	Bambusa oldhamii
305	NC_001642.1/NP_042587.1	3	3	0	0	0	Bamboo mosaic virus	coat protein	(+) ssRNA	Bambusa oldhamii
306	NC_001652.1/NP_042676.1	24	24	0	0	0	Infectious hematopoietic necrosis virus	nucleocapsid protein	(-) ssRNA	Oncorhynchus tshawytscha
307	NC_001652.1/NP_042677.1	9	9	0	0	0	Infectious hematopoietic necrosis virus	polymerase-associated protein	(-) ssRNA	Oncorhynchus tshawytscha
308	NC_001652.1/NP_042679.1	88	88	0	0	0	Infectious hematopoietic necrosis virus	glycoprotein	(-) ssRNA	Oncorhynchus tshawytscha
309	NC_001652.1/NP_042681.1	14	14	0	0	0	Infectious hematopoietic necrosis virus	RNA polymerase	(-) ssRNA	Oncorhynchus tshawytscha
310	NC_001655.1/NP_056931.1	10	10	0	0	0	Hepatitis GB virus B	polyprotein	(+) ssRNA	Saguinus
311	NC_001661.1/NP_042862.1	10	10	0	0	0	Citrus tristeza virus	33-kDa protein	(+) ssRNA	Afraegle paniculata
312	NC_001661.1/NP_042864.1	11	11	0	0	0	Citrus tristeza virus	65-kDa protein	(+) ssRNA	Afraegle paniculata
313	NC_001661.1/NP_042865.1	12	12	0	0	0	Citrus tristeza virus	61-kDa protein	(+) ssRNA	Afraegle paniculata
314	NC_001661.1/NP_042866.1	11	11	0	0	0	Citrus tristeza virus	27-kDa protein	(+) ssRNA	Afraegle paniculata
315	NC_001661.1/NP_042871.1	10	10	0	0	0	Citrus tristeza virus	23-kDa protein	(+) ssRNA	Afraegle paniculata
316	NC_001671.1/NP_056765.1	3	3	0	0	0	Pea seed-borne mosaic virus	polyprotein	(+) ssRNA	Pisum sativum
317	NC_001672.1/NP_043135.1	71	71	0	0	0	Tick-borne encephalitis virus	polyprotein	(+) ssRNA	Ixodes persulcatus
318	NC_001696.2/YP_007438849.1	2	1	0	1	0	Lucerne transient streak virus	polyprotein P2ab	(+) ssRNA	Trigonella foenum-graecum
319	NC_001696.2/YP_007438851.1	2	2	0	0	0	Lucerne transient streak virus	coat protein	(+) ssRNA	Trigonella foenum-graecum
320	NC_001710.1/NP_043570.1	2	2	0	0	0	GB virus C (GBV-HGV)	polyprotein precursor	(+) ssRNA	Homo sapiens
321	NC_001726.1/NP_054008.1	2	2	0	0	0	Carrot mottle mimic virus (CMoMV)	hypothetical protein	(+) ssRNA	Nicotiana clevelandii
322	NC_001726.1/NP_054009.1	2	2	0	0	0	Carrot mottle mimic virus (CMoMV)	movement protein	(+) ssRNA	Nicotiana clevelandii
323	NC_001728.1/NP_056810.1	2	2	0	0	0	Odontoglossum ringspot virus	52KDa unknown in function protein	(+) ssRNA	Odontoglossum
324	NC_001728.1/NP_056811.1	12	12	0	0	0	Odontoglossum ringspot virus	34KDa movement protein	(+) ssRNA	Odontoglossum
325	NC_001747.1/NP_056746.1	55	55	0	0	0	Potato leafroll virus	P0 protein	(+) ssRNA	Solanum tuberosum
326	NC_001747.1/NP_056748.3	40	40	0	0	0	Potato leafroll virus	RNA-dependent RNA polymerase	(+) ssRNA	Solanum tuberosum
327	NC_001747.1/NP_056751.2	40	40	0	0	0	Potato leafroll virus	CP read-through protein	(+) ssRNA	Solanum tuberosum
328	NC_001748.1/NP_044330.1	2	2	0	0	0	Papaya mosaic virus	replicase	(+) ssRNA	Ullucus tuberosus
329	NC_001748.1/NP_044331.1	2	2	0	0	0	Papaya mosaic virus	triple gene block protein 1	(+) ssRNA	Ullucus tuberosus
330	NC_001748.1/NP_044334.1	3	3	0	0	0	Papaya mosaic virus	capsid protein	(+) ssRNA	Ullucus tuberosus
331	NC_001749.2/NP_044335.1	3	3	0	0	0	Apple stem grooving virus	241k polyprotein	(+) ssRNA	Malus sylvestris
332	NC_001749.2/NP_044336.1	4	4	0	0	0	Apple stem grooving virus	36K protein	(+) ssRNA	Malus sylvestris
333	NC_001777.1/NP_056825.2	3	3	0	0	0	Tobacco necrosis virus A (TNV-A)	RNA-dependent RNA polymerase	(+) ssRNA	Nicotiana clevelandii
334	NC_001781.1/NP_056858.1	414	414	0	0	0	Human orthopneumovirus (HRSV)	nucleoprotein	(-) ssRNA	Homo sapiens
335	NC_001781.1/NP_056859.1	64	64	0	0	0	Human orthopneumovirus (HRSV)	phosphoprotein	(-) ssRNA	Homo sapiens
336	NC_001781.1/NP_056860.1	308	307	0	1	0	Human orthopneumovirus (HRSV)	matrix protein	(-) ssRNA	Homo sapiens
337	NC_001781.1/NP_056862.1	23	23	0	0	0	Human orthopneumovirus (HRSV)	attachment glycoprotein	(-) ssRNA	Homo sapiens
338	NC_001781.1/NP_056863.1	765	764	0	1	0	Human orthopneumovirus (HRSV)	fusion glycoprotein	(-) ssRNA	Homo sapiens
339	NC_001781.1/NP_056866.1	586	585	0	1	0	Human orthopneumovirus (HRSV)	polymerase protein	(-) ssRNA	Homo sapiens
340	NC_001785.1/NP_056758.1	2	2	0	0	0	Papaya ringspot virus	polyprotein	(+) ssRNA	Carica papaya
341	NC_001786.1/NP_054024.1	5	5	0	0	0	Barmah Forest virus	structural polyprotein	(+) ssRNA	Culex annulirostris
342	NC_001786.1/NP_597797.2	3	3	0	0	0	Barmah Forest virus	non-structural polyprotein precursor nsP1234	(+) ssRNA	Culex annulirostris
343	NC_001796.2/NP_067148.1	3	3	0	0	0	Human respirovirus 3	nucleocapsid protein	(-) ssRNA	Homo sapiens
344	NC_001796.2/NP_067149.1	4	4	0	0	0	Human respirovirus 3	phosphoprotein	(-) ssRNA	Homo sapiens
345	NC_001796.2/NP_067152.1	2	2	0	0	0	Human respirovirus 3	hemagglutinin-neuraminidase	(-) ssRNA	Homo sapiens
346	NC_001796.2/NP_067153.2	12	12	0	0	0	Human respirovirus 3	large protein	(-) ssRNA	Homo sapiens
347	NC_001796.2/NP_599251.1	167	165	0	2	0	Human respirovirus 3	C protein	(-) ssRNA	Homo sapiens
348	NC_001801.1/NP_044577.1	73	73	0	0	0	Cucumber green mottle mosaic virus	186K protein	(+) ssRNA	Lagenaria siceraria
349	NC_001801.1/NP_044579.1	61	60	0	1	0	Cucumber green mottle mosaic virus	movement protein	(+) ssRNA	Lagenaria siceraria
350	NC_001803.1/NP_044591.1	390	389	0	1	0	Respiratory syncytial virus	Nucleoprotein (N)	(-) ssRNA	Homo sapiens
351	NC_001803.1/NP_044592.1	497	497	0	0	0	Respiratory syncytial virus	Phosphoprotein (P)	(-) ssRNA	Homo sapiens
352	NC_001803.1/NP_044595.1	30	30	0	0	0	Respiratory syncytial virus	Attachment glycoprotein (G)	(-) ssRNA	Homo sapiens
353	NC_001803.1/NP_044596.1	12	12	0	0	0	Respiratory syncytial virus	Fusion protein (F)	(-) ssRNA	Homo sapiens
354	NC_001803.1/NP_044598.1	950	950	0	0	0	Respiratory syncytial virus	Polymerase (L)	(-) ssRNA	Homo sapiens
355	NC_001809.1/NP_044677.1	2	2	0	0	0	Louping ill virus	polyprotein	(+) ssRNA	Cervinae
356	NC_001812.1/NP_054025.1	7	7	0	0	0	Cymbidium mosaic virus	RNA dependent RNA polymerase	(+) ssRNA	Cymbidium iridioides
357	NC_001812.1/NP_054029.1	81	81	0	0	0	Cymbidium mosaic virus	coat protein	(+) ssRNA	Cymbidium iridioides
358	NC_001834.1/NP_044945.1	4	3	0	1	0	Drosophila C virus	replicase polyprotein	(+) ssRNA	Drosophila melanogaster
359	NC_001836.1/NP_045006.1	2	2	0	0	0	Little cherry virus 1	putative viral coat protein	(+) ssRNA	Prunus avium
360	NC_001846.1/NP_045298.1	14	14	0	0	0	Murine hepatitis virus	RNA-directed RNA polymerase	(+) ssRNA	Mus musculus
361	NC_001846.1/NP_045300.1	13	13	0	0	0	Murine hepatitis virus	E2 glycoprotein precursor	(+) ssRNA	Mus musculus
362	NC_001846.1/NP_045301.1	9	9	0	0	0	Murine hepatitis virus	E1 glycoprotein	(+) ssRNA	Mus musculus
363	NC_001846.1/NP_045302.1	7	7	0	0	0	Murine hepatitis virus	nucleocapsid protein	(+) ssRNA	Mus musculus
364	NC_001873.1/NP_046153.1	3	3	0	0	0	Turnip vein-clearing virus	movement protein	(+) ssRNA	Nicotiana tabacum
365	NC_001874.1/NP_046155.1	2	2	0	0	0	Rhopalosiphum padi virus	nonstructural polyprotein	(+) ssRNA	Rhopalosiphum rufiabdominalis
366	NC_001874.1/NP_046156.1	3	2	0	1	0	Rhopalosiphum padi virus	structural polyprotein	(+) ssRNA	Rhopalosiphum rufiabdominalis
367	NC_001886.1/NP_046741.1	18	18	0	0	0	Wheat streak mosaic virus	polyprotein	(+) ssRNA	Triticum aestivum
368	NC_001906.3/NP_047106.1	10	10	0	0	0	Hendra henipavirus	nucleocapsid	(-) ssRNA	Pteropus scapulatus
369	NC_001906.3/NP_047112.2	12	12	0	0	0	Hendra henipavirus	glycoprotein	(-) ssRNA	Pteropus scapulatus
370	NC_001915.1/NP_047196.1	7	7	0	0	0	Infectious pancreatic necrosis virus	polyprotein	dsRNA	Salmo
371	NC_001921.1/NP_047201.1	15	15	0	0	0	Canine morbillivirus	nucleocapsid protein N	(-) ssRNA	Zalophus californianus
372	NC_001921.1/NP_047204.1	10	10	0	0	0	Canine morbillivirus	matrix protein M	(-) ssRNA	Zalophus californianus
373	NC_001921.1/NP_047205.1	10	10	0	0	0	Canine morbillivirus	fusion protein F	(-) ssRNA	Zalophus californianus
374	NC_001921.1/NP_047206.1	18	18	0	0	0	Canine morbillivirus	haemagglutinin protein H	(-) ssRNA	Zalophus californianus
375	NC_001921.1/NP_047207.1	9	9	0	0	0	Canine morbillivirus	large polymerase protein L	(-) ssRNA	Zalophus californianus
376	NC_001925.1/NP_047211.1	3	3	0	0	0	Bunyamwera virus	hypothetical protein	(-) ssRNA	Homo sapiens
377	NC_001926.1/NP_047212.1	2	2	0	0	0	Bunyamwera virus	M polyprotein	(-) ssRNA	Homo sapiens
378	NC_001943.1/NP_059443.2	2	2	0	0	0	Human astrovirus	Non-structural protein	(+) ssRNA	Homo sapiens
379	NC_001943.1/NP_059444.1	8	8	0	0	0	Human astrovirus	capsid precursor protein	(+) ssRNA	Homo sapiens
380	NC_001948.1/NP_047281.1	15	15	0	0	0	Grapevine rupestris stem pitting-associated virus (GRSPaV)	replicase	(+) ssRNA	Vitis riparia
381	NC_001948.1/NP_047282.1	16	16	0	0	0	Grapevine rupestris stem pitting-associated virus (GRSPaV)	24.4 kDa protein	(+) ssRNA	Vitis riparia
382	NC_001948.1/NP_047285.1	86	85	0	1	0	Grapevine rupestris stem pitting-associated virus (GRSPaV)	28 kDa coat protein	(+) ssRNA	Vitis riparia
383	NC_001959.2/NP_056820.1	7	7	0	0	0	Norovirus GI	nonstructural polyprotein	(+) ssRNA	Homo sapiens
384	NC_001959.2/NP_056821.2	16	13	0	3	0	Norovirus GI	VP1	(+) ssRNA	Homo sapiens
385	NC_001959.2/NP_056822.1	7	7	0	0	0	Norovirus GI	VP2	(+) ssRNA	Homo sapiens
386	NC_001961.1/NP_047408.1	79	78	0	1	0	Porcine reproductive and respiratory syndrome virus	GP2 glycosylated envelope protein	(+) ssRNA	Sus scrofa
387	NC_001961.1/NP_047411.1	901	866	0	35	0	Porcine reproductive and respiratory syndrome virus	GP5 glycosylated envelope protein	(+) ssRNA	Sus scrofa
388	NC_001989.1/NP_048050.1	9	9	0	0	0	Bovine orthopneumovirus	N	(-) ssRNA	Bos taurus
389	NC_001989.1/NP_048051.1	4	4	0	0	0	Bovine orthopneumovirus	P	(-) ssRNA	Bos taurus
390	NC_001989.1/NP_048052.1	3	3	0	0	0	Bovine orthopneumovirus	M	(-) ssRNA	Bos taurus
391	NC_001989.1/NP_048054.1	5	5	0	0	0	Bovine orthopneumovirus	G	(-) ssRNA	Bos taurus
392	NC_001989.1/NP_048055.1	7	7	0	0	0	Bovine orthopneumovirus	F0	(-) ssRNA	Bos taurus
393	NC_001989.1/NP_048058.1	4	4	0	0	0	Bovine orthopneumovirus	L	(-) ssRNA	Bos taurus
394	NC_001990.1/NP_048059.1	2	1	0	1	0	Nudaurelia capensis beta virus	RNA-dependent RNA polymerase	(+) ssRNA	Gonimbrasia cytherea
395	NC_001990.1/NP_048060.1	2	1	0	1	0	Nudaurelia capensis beta virus	capsid protein	(+) ssRNA	Gonimbrasia cytherea
396	NC_002016.1/NP_040978.1	71	71	0	0	0	Influenza A virus (A/Puerto Rico/8/1934(H1N1))	matrix protein 1	(-) ssRNA	Sus scrofa
397	NC_002017.1/NP_040980.1	55	55	0	0	0	Influenza A virus (A/Puerto Rico/8/1934(H1N1))	haemagglutinin	(-) ssRNA	Sus scrofa
398	NC_002018.1/NP_040981.1	20	20	0	0	0	Influenza A virus (A/Puerto Rico/8/1934(H1N1))	neuraminidase	(-) ssRNA	Sus scrofa
399	NC_002019.1/NP_040982.1	52	52	0	0	0	Influenza A virus (A/Puerto Rico/8/1934(H1N1))	nucleoprotein	(-) ssRNA	Sus scrofa
400	NC_002020.1/NP_040984.1	46	46	0	0	0	Influenza A virus (A/Puerto Rico/8/1934(H1N1))	nonstructural protein 1	(-) ssRNA	Sus scrofa
401	NC_002021.1/NP_040985.1	74	72	0	2	0	Influenza A virus (A/Puerto Rico/8/1934(H1N1))	polymerase PB1	(-) ssRNA	Sus scrofa
402	NC_002022.1/NP_040986.1	89	88	0	1	0	Influenza A virus (A/Puerto Rico/8/1934(H1N1))	polymerase PA	(-) ssRNA	Sus scrofa
403	NC_002023.1/NP_040987.1	78	78	0	0	0	Influenza A virus (A/Puerto Rico/8/1934(H1N1))	polymerase PB2	(-) ssRNA	Sus scrofa
404	NC_002025.1/NP_041194.1	16	16	0	0	0	Alfalfa mosaic virus	32.4 kd protein	(+) ssRNA	Teramnus repens
405	NC_002025.1/NP_041195.1	54	46	0	8	0	Alfalfa mosaic virus	coat protein	(+) ssRNA	Teramnus repens
406	NC_002026.1/NP_041196.1	6	6	0	0	0	Brome mosaic virus	replicase	(+) ssRNA	Bromus inermis
407	NC_002027.1/NP_041197.1	9	9	0	0	0	Brome mosaic virus	RNA-dependent RNA polymerase	(+) ssRNA	Bromus inermis
408	NC_002028.2/NP_041198.1	10	10	0	0	0	Brome mosaic virus	hypothetical protein	(+) ssRNA	Bromus inermis
409	NC_002031.1/NP_041726.1	47	47	0	0	0	Yellow fever virus (YFV)	polyprotein	(+) ssRNA	Simiiformes
410	NC_002034.1/NP_049323.1	40	40	0	0	0	Cucumber mosaic virus (cucumber mosaic cucumovirus)	replicase	(+) ssRNA	Nicotiana tabacum
411	NC_002035.1/NP_049324.1	64	64	0	0	0	Cucumber mosaic virus (cucumber mosaic cucumovirus)	RNA-dependent RNA polymerase	(+) ssRNA	Nicotiana tabacum
412	NC_002038.1/NP_049331.1	2	2	0	0	0	Peanut stunt virus	1a protein	(+) ssRNA	Vigna unguiculata
413	NC_002040.1/NP_049334.1	3	2	0	1	0	Peanut stunt virus	coat protein	(+) ssRNA	Vigna unguiculata
414	NC_002042.1/NP_049338.1	2	2	0	0	0	Soil-borne wheat mosaic virus	84 kDa readthrough protein	(+) ssRNA	Triticum
415	NC_002050.1/NP_049359.1	11	11	0	0	0	Tomato spotted wilt tospovirus	G1	(-) ssRNA	Scirtothrips dorsalis
416	NC_002051.1/NP_049361.1	59	59	0	0	0	Tomato spotted wilt tospovirus	nucleocapsid protein	(-) ssRNA	Scirtothrips dorsalis
417	NC_002066.1/NP_049374.1	2	2	0	0	0	Sacbrood virus	polyprotein	(+) ssRNA	Apis mellifera
418	NC_002160.2/NP_037635.1	2	2	0	0	0	Barley yellow dwarf virus PAS	RNA-dependent RNA polymerase P1-P2 fusion protein	(+) ssRNA	Hordeum vulgare
419	NC_002160.2/NP_037637.1	2	2	0	0	0	Barley yellow dwarf virus PAS	aphid transmission protein P5	(+) ssRNA	Hordeum vulgare
420	NC_002161.1/NP_037641.1	10	10	0	0	0	Bovine respirovirus 3	nucleoprotein N	(-) ssRNA	Bos taurus
421	NC_002161.1/NP_037642.1	5	5	0	0	0	Bovine respirovirus 3	phosphoprotein P	(-) ssRNA	Bos taurus
422	NC_002161.1/NP_037643.1	2	2	0	0	0	Bovine respirovirus 3	matrix M	(-) ssRNA	Bos taurus
423	NC_002161.1/NP_037644.1	10	10	0	0	0	Bovine respirovirus 3	fusion F	(-) ssRNA	Bos taurus
424	NC_002161.1/NP_037645.1	12	11	0	1	0	Bovine respirovirus 3	hemagglutinin-neuraminidase HN	(-) ssRNA	Bos taurus
425	NC_002161.1/NP_037646.1	3	3	0	0	0	Bovine respirovirus 3	large polymerase subunit L	(-) ssRNA	Bos taurus
426	NC_002164.1/NP_037647.1	4	2	0	2	0	Poinsettia mosaic virus	replicase-associated protein	(+) ssRNA	Euphorbia pulcherrima
427	NC_002164.1/NP_037648.1	4	3	0	1	0	Poinsettia mosaic virus	coat protein	(+) ssRNA	Euphorbia pulcherrima
428	NC_002198.2/NP_054684.1	2	2	0	0	0	Cereal yellow dwarf virus RPS	P0 protein	(+) ssRNA	Rhopalosiphum padi
429	NC_002198.2/NP_054688.1	3	3	0	0	0	Cereal yellow dwarf virus RPS	coat protein P3	(+) ssRNA	Rhopalosiphum padi
430	NC_002200.1/NP_054707.1	19	19	0	0	0	Mumps rubulavirus	nucleocapsid protein	(-) ssRNA	Homo sapiens
431	NC_002200.1/NP_054708.1	33	31	0	2	0	Mumps rubulavirus	phoshoprotein	(-) ssRNA	Homo sapiens
432	NC_002200.1/NP_054710.1	11	11	0	0	0	Mumps rubulavirus	membrane protein	(-) ssRNA	Homo sapiens
433	NC_002200.1/NP_054711.1	46	46	0	0	0	Mumps rubulavirus	fusion protein	(-) ssRNA	Homo sapiens
434	NC_002200.1/NP_054713.1	78	78	0	0	0	Mumps rubulavirus	hemagglutinin-neuraminidase	(-) ssRNA	Homo sapiens
435	NC_002200.1/NP_054714.1	22	22	0	0	0	Mumps rubulavirus	large protein	(-) ssRNA	Homo sapiens
436	NC_002204.1/NP_056657.1	10	10	0	0	0	Influenza B virus (B/Lee/1940)	polymerase PB1	(-) ssRNA	Homo sapiens
437	NC_002205.1/NP_056658.1	10	10	0	0	0	Influenza B virus (B/Lee/1940)	polymerase PB2	(-) ssRNA	Homo sapiens
438	NC_002206.1/NP_056659.1	8	8	0	0	0	Influenza B virus (B/Lee/1940)	polymerase PA	(-) ssRNA	Homo sapiens
439	NC_002207.1/NP_056660.1	7	7	0	0	0	Influenza B virus (B/Lee/1940)	hemagglutinin	(-) ssRNA	Homo sapiens
440	NC_002208.1/NP_056661.1	12	12	0	0	0	Influenza B virus (B/Lee/1940)	nucleoprotein	(-) ssRNA	Homo sapiens
441	NC_002209.1/NP_056663.1	6	6	0	0	0	Influenza B virus (B/Lee/1940)	neuraminidase	(-) ssRNA	Homo sapiens
442	NC_002210.1/NP_056664.1	2	2	0	0	0	Influenza B virus (B/Lee/1940)	matrix protein M1	(-) ssRNA	Homo sapiens
443	NC_002211.1/NP_056666.1	8	8	0	0	0	Influenza B virus (B/Lee/1940)	nonstructural protein NS-1	(-) ssRNA	Homo sapiens
444	NC_002306.3/YP_004070194.1	11	11	0	0	0	Feline infectious peritonitis virus	spike protein	(+) ssRNA	Felidae
445	NC_002306.3/YP_004070198.1	3	3	0	0	0	Feline infectious peritonitis virus	matrix protein	(+) ssRNA	Felidae
446	NC_002306.3/YP_004070199.1	6	5	0	1	0	Feline infectious peritonitis virus	nucleocapsid protein	(+) ssRNA	Felidae
447	NC_002306.3/YP_004070201.1	6	6	0	0	0	Feline infectious peritonitis virus	non-structural protein 7b	(+) ssRNA	Felidae
448	NC_002323.1/NP_058528.1	4	3	0	1	0	Rice grassy stunt tenuivirus	RNA polymerase	(-) ssRNA	Oryza sativa
449	NC_002324.1/NP_058529.1	19	19	0	0	0	Rice grassy stunt tenuivirus	hypothetical protein	(-) ssRNA	Oryza sativa
450	NC_002324.1/NP_058530.1	20	20	0	0	0	Rice grassy stunt tenuivirus	hypothetical protein	(-) ssRNA	Oryza sativa
451	NC_002325.1/NP_058532.1	2	2	0	0	0	Rice grassy stunt tenuivirus	hypothetical protein	(-) ssRNA	Oryza sativa
452	NC_002326.1/NP_058534.1	3	3	0	0	0	Rice grassy stunt tenuivirus	hypothetical protein	(-) ssRNA	Oryza sativa
453	NC_002327.1/NP_058536.1	35	35	0	0	0	Rice grassy stunt tenuivirus	nucleocapsid protein	(-) ssRNA	Oryza sativa
454	NC_002328.1/NP_058538.1	19	19	0	0	0	Rice grassy stunt tenuivirus	36.4K protein	(-) ssRNA	Oryza sativa
455	NC_002351.1/NP_059450.1	3	3	0	0	0	Soil-borne cereal mosaic virus	replication protein	(+) ssRNA	Triticum aestivum
456	NC_002351.1/NP_059452.1	3	3	0	0	0	Soil-borne cereal mosaic virus	putative movement protein	(+) ssRNA	Triticum aestivum
457	NC_002356.1/NP_059482.1	3	3	0	0	0	Chinese wheat mosaic virus	coat protein readthrough	(+) ssRNA	Triticum
458	NC_002359.1/NP_059513.1	2	2	0	0	0	Chinese wheat mosaic virus	replicase readthrough	(+) ssRNA	Triticum
459	NC_002359.1/NP_059515.1	2	2	0	0	0	Chinese wheat mosaic virus	movement protein	(+) ssRNA	Triticum
460	NC_002468.1/NP_059937.1	4	4	0	0	0	Cherry necrotic rusty mottle virus	replicase	(+) ssRNA	Prunus cerasus
461	NC_002468.1/NP_059938.1	5	5	0	0	0	Cherry necrotic rusty mottle virus	25 kDa triple gene block protein	(+) ssRNA	Prunus cerasus
462	NC_002468.1/NP_059942.1	22	22	0	0	0	Cherry necrotic rusty mottle virus	capsid protein	(+) ssRNA	Prunus cerasus
463	NC_002509.2/NP_062866.2	41	41	0	0	0	Turnip mosaic virus	polyprotein	(+) ssRNA	Hesperis matronalis
464	NC_002526.1/NP_065402.1	3	3	0	0	0	Bovine ephemeral fever virus	virion transmembrane glycoprotein G	(-) ssRNA	Bubalus bubalis
465	NC_002532.2/NP_065656.1	34	34	0	0	0	Equine arteritis virus	glycoprotein 2b (GP2b)	(+) ssRNA	Equidae
466	NC_002532.2/NP_065659.1	29	29	0	0	0	Equine arteritis virus	glycoprotein 5 (GP5)	(+) ssRNA	Equidae
467	NC_002532.2/NP_127506.1	14	14	0	0	0	Equine arteritis virus	replicase ORF1ab polyprotein	(+) ssRNA	Equidae
468	NC_002549.1/NP_066243.1	315	303	0	12	0	Zaire ebolavirus	nucleoprotein	(-) ssRNA	Myonycteris torquata
469	NC_002549.1/NP_066244.1	196	196	0	0	0	Zaire ebolavirus	polymerase complex protein	(-) ssRNA	Myonycteris torquata
470	NC_002549.1/NP_066245.1	176	175	0	1	0	Zaire ebolavirus	matrix protein	(-) ssRNA	Myonycteris torquata
471	NC_002549.1/NP_066246.1	95	78	0	17	0	Zaire ebolavirus	spike glycoprotein	(-) ssRNA	Myonycteris torquata
472	NC_002549.1/NP_066250.1	118	116	0	2	0	Zaire ebolavirus	membrane-associated protein	(-) ssRNA	Myonycteris torquata
473	NC_002549.1/NP_066251.1	757	737	0	20	0	Zaire ebolavirus	RNA-dependent RNA polymerase	(-) ssRNA	Myonycteris torquata
474	NC_002552.1/NP_066262.1	2	2	0	0	0	Hop latent virus	coat protein	(+) ssRNA	Humulus lupulus
475	NC_002565.1/NP_066381.1	2	2	0	0	0	Trichoplusia ni cypovirus 15	polyhedrin	dsRNA	Trichoplusia ni
476	NC_002598.1/NP_068346.1	2	2	0	0	0	Panicum mosaic virus	26 kDa capsid protein	(+) ssRNA	Muhlenbergia
477	NC_002600.1/NP_068348.2	6	6	0	0	0	Peanut mottle virus	polyprotein	(+) ssRNA	Arachis pintoi
478	NC_002618.2/NP_941377.1	4	4	0	0	0	Cocksfoot mottle virus	capsid protein	(+) ssRNA	Triticum aestivum
479	NC_002618.2/NP_941957.2	2	2	0	0	0	Cocksfoot mottle virus	polyprotein P2ab	(+) ssRNA	Triticum aestivum
480	NC_002633.1/NP_072163.1	2	2	0	0	0	Cucumber fruit mottle mosaic virus	movement protein	(+) ssRNA	Cucumis sativus var. sativus
481	NC_002640.1/NP_073286.1	147	147	0	0	0	Dengue virus 4	polyprotein	(+) ssRNA	Aedes polynesiensis
482	NC_002645.1/NP_073549.1	25	25	0	0	0	Human coronavirus 229E	replicase polyprotein 1ab	(+) ssRNA	Homo sapiens
483	NC_002645.1/NP_073551.1	24	24	0	0	0	Human coronavirus 229E	surface glycoprotein	(+) ssRNA	Homo sapiens
484	NC_002645.1/NP_073555.1	17	17	0	0	0	Human coronavirus 229E	membrane protein	(+) ssRNA	Homo sapiens
485	NC_002645.1/NP_073556.1	61	60	0	1	0	Human coronavirus 229E	nucleocapsid protein	(+) ssRNA	Homo sapiens
486	NC_002657.1/NP_075354.1	39	39	0	0	0	Classical swine fever virus	polyprotein	(+) ssRNA	Sus scrofa
487	NC_002691.1/NP_077732.1	2	2	0	0	0	Nodamura virus	capsid protein precursor alpha	(+) ssRNA	Toxorhynchites amboinensis
488	NC_002692.1/NP_078446.1	46	45	0	1	0	Tomato mosaic virus	184 kDa replicase	(+) ssRNA	Delphinium
489	NC_002692.1/NP_078448.1	39	38	0	1	0	Tomato mosaic virus	30 kDa movement protein	(+) ssRNA	Delphinium
490	NC_002728.1/NP_112021.1	9	9	0	0	0	Nipah henipavirus	nucleocapsid protein	(-) ssRNA	Scotophilus kuhlii
491	NC_002728.1/NP_112022.1	5	5	0	0	0	Nipah henipavirus	P phosphoprotein	(-) ssRNA	Scotophilus kuhlii
492	NC_002728.1/NP_112025.1	4	4	0	0	0	Nipah henipavirus	matrix protein	(-) ssRNA	Scotophilus kuhlii
493	NC_002728.1/NP_112026.1	6	6	0	0	0	Nipah henipavirus	fusion protein	(-) ssRNA	Scotophilus kuhlii
494	NC_002728.1/NP_112027.1	6	6	0	0	0	Nipah henipavirus	attachment glycoprotein	(-) ssRNA	Scotophilus kuhlii
495	NC_002728.1/NP_112028.1	7	7	0	0	0	Nipah henipavirus	polymerase	(-) ssRNA	Scotophilus kuhlii
496	NC_002766.1/NP_114360.1	15	15	0	0	0	Beet chlorosis virus	putative protein P0	(+) ssRNA	Blitum capitatum
497	NC_002766.1/NP_114361.2	2	2	0	0	0	Beet chlorosis virus	putative fusion protein P1-P2	(+) ssRNA	Blitum capitatum
498	NC_002766.1/NP_114364.2	5	5	0	0	0	Beet chlorosis virus	putative protein P5	(+) ssRNA	Blitum capitatum
499	NC_002786.1/NP_115455.1	2	2	0	0	0	Maize rayado fino virus	putative movement protein	(+) ssRNA	Zea mays
500	NC_002792.2/YP_005476600.1	2	2	0	0	0	Ribgrass mosaic virus	replicase readthrough component	(+) ssRNA	Sisymbrium loeselii
501	NC_002792.2/YP_005476602.1	2	2	0	0	0	Ribgrass mosaic virus	movement protein	(+) ssRNA	Sisymbrium loeselii
502	NC_002803.1/NP_116744.1	2	2	0	0	0	Carp sprivivirus	nucleocapsid protein	(-) ssRNA	Cyprinus carpio
503	NC_002803.1/NP_116745.1	12	12	0	0	0	Carp sprivivirus	phosphoprotein	(-) ssRNA	Cyprinus carpio
504	NC_002803.1/NP_116746.1	8	8	0	0	0	Carp sprivivirus	matrix protein	(-) ssRNA	Cyprinus carpio
505	NC_002803.1/NP_116747.1	8	7	0	1	0	Carp sprivivirus	glycoprotein	(-) ssRNA	Cyprinus carpio
506	NC_002803.1/NP_116748.1	2	2	0	0	0	Carp sprivivirus	polymerase	(-) ssRNA	Cyprinus carpio
507	NC_002815.2/NP_148781.1	2	2	0	0	0	Cactus virus X	25 kDa protein	(+) ssRNA	Hylocereus undatus
508	NC_003005.1/NP_149057.1	5	5	0	0	0	Taura syndrome virus	non-structural polyprotein	(+) ssRNA	Penaeus vannamei
509	NC_003005.1/NP_149058.1	10	10	0	0	0	Taura syndrome virus	capsid protein precursor	(+) ssRNA	Penaeus vannamei
510	NC_003006.1/NP_149135.1	2	2	0	0	0	Cypovirus 14	RNA dependent RNA polymerase	dsRNA	Lymantria dispar
511	NC_003007.1/NP_149136.1	2	2	0	0	0	Cypovirus 14	putative major core protein	dsRNA	Lymantria dispar
512	NC_003009.1/NP_149138.1	2	2	0	0	0	Cypovirus 14	hypothetical protein	dsRNA	Lymantria dispar
513	NC_003010.1/NP_149139.1	2	2	0	0	0	Cypovirus 14	hypothetical protein	dsRNA	Lymantria dispar
514	NC_003011.1/NP_149140.1	2	2	0	0	0	Cypovirus 14	hypothetical protein	dsRNA	Lymantria dispar
515	NC_003013.1/NP_149142.1	2	2	0	0	0	Cypovirus 14	hypothetical protein	dsRNA	Lymantria dispar
516	NC_003015.1/NP_149144.1	2	2	0	0	0	Cypovirus 14	polyhedrin	dsRNA	Lymantria dispar
517	NC_003015.1/NP_149145.1	2	2	0	0	0	Cypovirus 14	hypothetical protein	dsRNA	Lymantria dispar
518	NC_003017.1/NP_149147.1	2	2	0	0	0	Cypovirus 1	RNA-dependent RNA polymerase	dsRNA	Lymantria dispar
519	NC_003020.1/NP_149150.1	3	3	0	0	0	Cypovirus 1	hypothetical protein	dsRNA	Lymantria dispar
520	NC_003022.1/NP_149152.1	5	5	0	0	0	Cypovirus 1	hypothetical protein	dsRNA	Lymantria dispar
521	NC_003023.1/NP_149153.1	3	3	0	0	0	Cypovirus 1	hypothetical protein	dsRNA	Lymantria dispar
522	NC_003025.1/NP_149155.1	7	7	0	0	0	Cypovirus 1	polyhedrin	dsRNA	Lymantria dispar
523	NC_003045.1/NP_150073.2	136	136	0	0	0	Bovine coronavirus	orf1ab polyprotein	(+) ssRNA	Bos taurus
524	NC_003045.1/NP_150076.1	151	151	0	0	0	Bovine coronavirus	hemmaglutinin-esterase	(+) ssRNA	Bos taurus
525	NC_003045.1/NP_150082.1	75	75	0	0	0	Bovine coronavirus	matrix protein	(+) ssRNA	Bos taurus
526	NC_003045.1/NP_150083.1	122	122	0	0	0	Bovine coronavirus	nucleocapsid protein	(+) ssRNA	Bos taurus
527	NC_003045.1/NP_150084.1	108	108	0	0	0	Bovine coronavirus	hypothetical protein	(+) ssRNA	Bos taurus
528	NC_003056.1/NP_150432.1	45	45	0	0	0	Soybean dwarf virus	coat protein	(+) ssRNA	Glycine max
529	NC_003092.2/NP_203544.1	7	7	0	0	0	Simian hemorrhagic fever virus	minor glycoprotein	(+) ssRNA	Macaca
530	NC_003092.2/NP_203545.1	7	7	0	0	0	Simian hemorrhagic fever virus	minor glycoprotein	(+) ssRNA	Macaca
531	NC_003092.2/NP_203546.1	8	8	0	0	0	Simian hemorrhagic fever virus	minor glycoprotein	(+) ssRNA	Macaca
532	NC_003092.2/NP_203547.1	6	6	0	0	0	Simian hemorrhagic fever virus	minor glycoprotein	(+) ssRNA	Macaca
533	NC_003092.2/NP_203550.2	12	12	0	0	0	Simian hemorrhagic fever virus	major glycoprotein	(+) ssRNA	Macaca
534	NC_003092.2/YP_009109556.3	22	22	0	0	0	Simian hemorrhagic fever virus	ORF1ab protein	(+) ssRNA	Macaca
535	NC_003093.1/NP_203553.1	2	2	0	0	0	Indian citrus ringspot virus	putative RNA-dependent RNA polymerase RdRp	(+) ssRNA	Citrus
536	NC_003093.1/NP_203554.1	2	2	0	0	0	Indian citrus ringspot virus	25 kDa triple gene block protein	(+) ssRNA	Citrus
537	NC_003093.1/NP_203557.1	5	5	0	0	0	Indian citrus ringspot virus	capsid protein CP	(+) ssRNA	Citrus
538	NC_003093.1/NP_203558.1	2	2	0	0	0	Indian citrus ringspot virus	putative 23 kDa nucleic acid binding protein	(+) ssRNA	Citrus
539	NC_003215.1/NP_463458.1	8	8	0	0	0	Semliki Forest virus	Structural polyprotein	(+) ssRNA	Halcyon
540	NC_003224.1/NP_477522.1	4	4	0	0	0	Zucchini yellow mosaic virus	polyprotein	(+) ssRNA	Luffa aegyptiaca
541	NC_003243.1/NP_478339.1	5	5	0	0	0	Australian bat lyssavirus	nucleocapsid protein	(-) ssRNA	Saccolaimus
542	NC_003243.1/NP_478340.1	3	3	0	0	0	Australian bat lyssavirus	phosphoprotein	(-) ssRNA	Saccolaimus
543	NC_003243.1/NP_478343.1	2	2	0	0	0	Australian bat lyssavirus	L protein	(-) ssRNA	Saccolaimus
544	NC_003347.1/NP_542613.1	4	4	0	0	0	Grapevine fleck virus	coat protein	(+) ssRNA	Vitis vinifera
545	NC_003355.1/NP_543049.1	5	5	0	0	0	Wasabi mottle virus	RNA replicase readthrough protein	(+) ssRNA	Eutrema japonicum
546	NC_003355.1/NP_543051.1	5	5	0	0	0	Wasabi mottle virus	movement protein	(+) ssRNA	Eutrema japonicum
547	NC_003369.1/NP_563609.1	2	2	0	0	0	Bean leafroll virus	RNA-dependent RNA polymerase P1-P2 fusion	(+) ssRNA	Vigna unguiculata
548	NC_003369.1/NP_563611.1	3	3	0	0	0	Bean leafroll virus	coat P3 and systemic movement/aphid transmission P5 fusion protein	(+) ssRNA	Vigna unguiculata
549	NC_003375.1/NP_569127.1	2	2	0	0	0	Garlic virus A	27kDa protein	(+) ssRNA	Allium sativum
550	NC_003375.1/NP_569129.1	2	2	0	0	0	Garlic virus A	40kDa protein	(+) ssRNA	Allium sativum
551	NC_003375.1/NP_569130.1	18	18	0	0	0	Garlic virus A	viral coat protein	(+) ssRNA	Allium sativum
552	NC_003376.1/NP_569136.1	6	6	0	0	0	Garlic virus C	viral coat protein	(+) ssRNA	Allium sativum
553	NC_003398.1/NP_570724.1	4	4	0	0	0	Sugarcane mosaic virus	polyprotein	(+) ssRNA	Zea mays subsp. mays
554	NC_003417.1/NP_579968.1	15	15	0	0	0	Mayaro virus	nonstructural polyprotein nsP1-nsP2-nsP3-nsP4	(+) ssRNA	Homo sapiens
555	NC_003433.1/NP_598184.1	2	2	0	0	0	Sleeping disease virus	Nonstructural polyprotein	(+) ssRNA	Salmo salar
556	NC_003436.1/NP_598309.2	584	566	0	18	0	Porcine epidemic diarrhea virus (PEDV)	Pol1	(+) ssRNA	Sus scrofa
557	NC_003436.1/NP_598310.1	13	13	0	0	0	Porcine epidemic diarrhea virus (PEDV)	spike protein	(+) ssRNA	Sus scrofa
558	NC_003436.1/NP_598311.1	112	111	0	1	0	Porcine epidemic diarrhea virus (PEDV)	hypothetical protein	(+) ssRNA	Sus scrofa
559	NC_003436.1/NP_598314.1	41	41	0	0	0	Porcine epidemic diarrhea virus (PEDV)	nucleocapsid protein	(+) ssRNA	Sus scrofa
560	NC_003443.1/NP_598401.1	3	3	0	0	0	Human rubulavirus 2	nucleocapsid protein	(-) ssRNA	Homo sapiens
561	NC_003443.1/NP_598404.1	6	6	0	0	0	Human rubulavirus 2	fusion protein	(-) ssRNA	Homo sapiens
562	NC_003443.1/NP_598405.1	8	8	0	0	0	Human rubulavirus 2	hemagglutinin-neuraminidase	(-) ssRNA	Homo sapiens
563	NC_003448.1/NP_599247.1	4	4	0	0	0	Striped jack nervous necrosis virus	protein A	(+) ssRNA	Epinephelus akaara
564	NC_003449.1/NP_599249.1	10	10	0	0	0	Striped jack nervous necrosis virus	coat protein	(+) ssRNA	Epinephelus akaara
565	NC_003451.1/NP_602312.1	2	2	0	0	0	American plum line pattern virus	putative viral replicase p1	(+) ssRNA	Prunus salicina
566	NC_003453.1/NP_602314.1	11	10	0	1	0	American plum line pattern virus	putative movement protein 3a	(+) ssRNA	Prunus salicina
567	NC_003453.1/NP_602315.1	11	11	0	0	0	American plum line pattern virus	putative coat protein	(+) ssRNA	Prunus salicina
568	NC_003461.1/NP_604433.1	3	3	0	0	0	Human respirovirus 1	nucleoprotein	(-) ssRNA	Homo sapiens
569	NC_003461.1/NP_604435.1	3	3	0	0	0	Human respirovirus 1	phosphoprotein	(-) ssRNA	Homo sapiens
570	NC_003461.1/NP_604436.1	9	9	0	0	0	Human respirovirus 1	C protein	(-) ssRNA	Homo sapiens
571	NC_003461.1/NP_604439.1	29	28	0	1	0	Human respirovirus 1	matrix protein	(-) ssRNA	Homo sapiens
572	NC_003461.1/NP_604440.1	6	6	0	0	0	Human respirovirus 1	F glycoprotein	(-) ssRNA	Homo sapiens
573	NC_003461.1/NP_604441.1	19	19	0	0	0	Human respirovirus 1	HN glycoprotein	(-) ssRNA	Homo sapiens
574	NC_003461.1/NP_604442.1	16	16	0	0	0	Human respirovirus 1	L polymerase protein	(-) ssRNA	Homo sapiens
575	NC_003462.2/NP_604468.1	3	3	0	0	0	Apple stem pitting virus	coat protein	(+) ssRNA	Malus sieboldii
576	NC_003465.1/NP_604470.1	2	2	0	0	0	Apple mosaic virus	putative polymerase	(+) ssRNA	Corylus
577	NC_003466.1/NP_604471.1	2	2	0	0	0	Andes orthohantavirus	nucleocapsid protein	(-) ssRNA	Andes
578	NC_003467.2/NP_604472.1	32	32	0	0	0	Andes orthohantavirus	G1 and G2 surface glycoprotein precursor	(-) ssRNA	Andes
579	NC_003469.1/NP_604474.1	9	9	0	0	0	Barley stripe mosaic virus	alpha protein	(+) ssRNA	Triticum aestivum
580	NC_003478.1/NP_604481.1	4	4	0	0	0	Barley stripe mosaic virus	RNA-directed RNA polymerase	(+) ssRNA	Triticum aestivum
581	NC_003482.1/NP_604490.1	3	3	0	0	0	Barley mild mosaic virus	RNA2 polyprotein	(+) ssRNA	Hordeum vulgare
582	NC_003483.1/NP_604491.1	3	3	0	0	0	Barley mild mosaic virus	RNA1 polyprotein	(+) ssRNA	Hordeum vulgare
583	NC_003491.1/NP_612214.1	6	6	0	0	0	Beet mild yellowing virus (BMYV)	hypothetical protein P1	(+) ssRNA	Spergula arvensis
584	NC_003491.1/NP_620479.2	2	2	0	0	0	Beet mild yellowing virus (BMYV)	Fusion protein	(+) ssRNA	Spergula arvensis
585	NC_003491.1/NP_620480.1	3	3	0	0	0	Beet mild yellowing virus (BMYV)	CP read-through protein	(+) ssRNA	Spergula arvensis
586	NC_003492.1/NP_612218.1	2	2	0	0	0	Bean yellow mosaic virus	polyprotein	(+) ssRNA	Trifolium vesiculosum
587	NC_003495.1/NP_612348.1	2	2	0	0	0	Bean pod mottle virus	coat protein	(+) ssRNA	Desmodium
588	NC_003513.1/NP_612614.1	83	83	0	0	0	Beet necrotic yellow vein virus	26kDa protein	(+) ssRNA	Beta macrocarpa
589	NC_003514.1/NP_612615.1	8	8	0	0	0	Beet necrotic yellow vein virus	237k protein	(+) ssRNA	Beta macrocarpa
590	NC_003515.1/NP_612616.2	14	14	0	0	0	Beet necrotic yellow vein virus	75k protein	(+) ssRNA	Beta macrocarpa
591	NC_003515.1/NP_612617.1	10	10	0	0	0	Beet necrotic yellow vein virus	42k transport protein	(+) ssRNA	Beta macrocarpa
592	NC_003516.1/NP_612621.1	284	284	0	0	0	Beet necrotic yellow vein virus	25k protein	(+) ssRNA	Beta macrocarpa
593	NC_003517.1/NP_612622.1	178	178	0	0	0	Beet necrotic yellow vein virus	31k protein	(+) ssRNA	Beta macrocarpa
594	NC_003518.1/NP_612623.1	5	5	0	0	0	Beet soil-borne virus (BSBV)	104K protein	(+) ssRNA	Beta vulgaris
595	NC_003519.1/NP_612625.1	3	3	0	0	0	Beet soil-borne virus (BSBV)	48K protein	(+) ssRNA	Beta vulgaris
596	NC_003530.1/NP_613255.1	2	1	0	1	0	Carnation ringspot virus	coat protein	(+) ssRNA	Dianthus barbatus
597	NC_003530.1/NP_619711.1	2	2	0	0	0	Carnation ringspot virus	RNA dependent RNA polymerase	(+) ssRNA	Dianthus barbatus
598	NC_003531.1/NP_613257.1	3	3	0	0	0	Carnation ringspot virus	CRSV movement protein	(+) ssRNA	Dianthus barbatus
599	NC_003535.1/NP_613271.1	2	2	0	0	0	Cowpea mottle virus	capsid	(+) ssRNA	Vigna unguiculata
600	NC_003535.1/NP_613272.1	2	2	0	0	0	Cowpea mottle virus	hypothetical protein	(+) ssRNA	Vigna unguiculata
601	NC_003536.1/NP_613273.1	2	2	0	0	0	Clover yellow vein virus	polyprotein	(+) ssRNA	Trifolium vesiculosum
602	NC_003541.1/NP_613275.1	3	3	0	0	0	Cowpea chlorotic mottle virus	2a protein	(+) ssRNA	Vigna unguiculata
603	NC_003542.1/NP_613276.1	5	5	0	0	0	Cowpea chlorotic mottle virus	movement protein	(+) ssRNA	Vigna unguiculata
604	NC_003546.1/NP_613279.1	2	2	0	0	0	Citrus leaf rugose virus	movement protein	(+) ssRNA	Citrus
605	NC_003546.1/NP_613280.1	2	2	0	0	0	Citrus leaf rugose virus	coat protein	(+) ssRNA	Citrus
606	NC_003547.1/NP_613281.1	2	2	0	0	0	Citrus leaf rugose virus	RNA-dependent RNA polymerase	(+) ssRNA	Citrus
607	NC_003547.1/NP_619712.1	2	2	0	0	0	Citrus leaf rugose virus	putative 2b protein	(+) ssRNA	Citrus
608	NC_003548.1/NP_613282.1	2	2	0	0	0	Citrus leaf rugose virus	hypothetical protein	(+) ssRNA	Citrus
609	NC_003570.1/NP_619577.1	3	3	0	0	0	Elm mottle virus	movement protein	(+) ssRNA	Ulmus glabra
610	NC_003570.1/NP_619578.1	2	2	0	0	0	Elm mottle virus	coat protein	(+) ssRNA	Ulmus glabra
611	NC_003601.1/NP_619652.1	3	3	0	0	0	Leishmania RNA virus 1 - 4	major capsid protein	dsRNA	Leishmania braziliensis guyanensis
612	NC_003602.1/NP_619656.1	2	2	0	0	0	Grapevine virus B	putative movement protein	(+) ssRNA	Nicotiana occidentalis
613	NC_003608.1/NP_619676.1	3	3	0	0	0	Hibiscus chlorotic ringspot virus	coat protein	(+) ssRNA	Hibiscus cannabinus
614	NC_003608.1/NP_619677.1	6	6	0	0	0	Hibiscus chlorotic ringspot virus	hypothetical protein	(+) ssRNA	Hibiscus cannabinus
615	NC_003610.1/NP_619686.1	2	2	0	0	0	Kyuri green mottle mosaic virus	28 kDa movement protein	(+) ssRNA	Citrullus lanatus subsp. vulgaris
616	NC_003615.1/NP_619689.1	2	2	0	0	0	Grapevine fanleaf virus (GFLV)	253K polyprotein	(+) ssRNA	Vitis rupestris
617	NC_003616.1/NP_619690.1	9	9	0	0	0	Impatiens necrotic spot virus	nonstructural protein	(-) ssRNA	Impatiens
618	NC_003616.1/NP_619691.1	8	8	0	0	0	Impatiens necrotic spot virus	G2-G1 polyprotein	(-) ssRNA	Impatiens
619	NC_003618.1/NP_619698.1	3	3	0	0	0	Lettuce infectious yellows virus	duplicated coat protein	(+) ssRNA	Beta vulgaris
620	NC_003618.1/NP_619699.1	5	5	0	0	0	Lettuce infectious yellows virus	hypothetical protein	(+) ssRNA	Beta vulgaris
621	NC_003619.1/NP_619700.1	42	42	0	0	0	Groundnut bud necrosis virus (GBNV)	non-structural protein	(-) ssRNA	Arachis hypogaea
622	NC_003619.1/NP_619701.1	251	251	0	0	0	Groundnut bud necrosis virus (GBNV)	nucleocapsid protein	(-) ssRNA	Arachis hypogaea
623	NC_003623.1/NP_619706.1	4	4	0	0	0	Grapevine fanleaf virus (GFLV)	hypothetical protein	(+) ssRNA	Vitis rupestris
624	NC_003625.1/NP_619710.1	6	5	0	1	0	Impatiens necrotic spot virus	RNA-dependent RNA polymerase	(-) ssRNA	Impatiens
625	NC_003627.1/NP_619717.1	57	57	0	0	0	Maize chlorotic mottle virus	p32	(+) ssRNA	Zea mays
626	NC_003627.1/NP_619718.1	3	3	0	0	0	Maize chlorotic mottle virus	replicase	(+) ssRNA	Zea mays
627	NC_003627.1/NP_619720.1	49	49	0	0	0	Maize chlorotic mottle virus	p31	(+) ssRNA	Zea mays
628	NC_003627.1/NP_619722.1	8	8	0	0	0	Maize chlorotic mottle virus	coat protein	(+) ssRNA	Zea mays
629	NC_003629.1/NP_619735.1	3	3	0	0	0	Pea enation mosaic virus 1 (PEMV-1)	hypothetical 34K protein	(+) ssRNA	Medicago arabica
630	NC_003629.1/NP_620026.3	2	2	0	0	0	Pea enation mosaic virus 1 (PEMV-1)	RNA-dependent RNA polymerase	(+) ssRNA	Medicago arabica
631	NC_003629.1/NP_620027.1	4	4	0	0	0	Pea enation mosaic virus 1 (PEMV-1)	aphid transmission protein	(+) ssRNA	Medicago arabica
632	NC_003630.1/NP_619740.1	33	33	0	0	0	Pepper mild mottle virus	replication-associated protein	(+) ssRNA	Capsicum annuum
633	NC_003630.1/NP_619742.1	24	24	0	0	0	Pepper mild mottle virus	movement protein	(+) ssRNA	Capsicum annuum
634	NC_003632.1/NP_619750.1	6	6	0	0	0	Potato aucuba mosaic virus	capsid protein	(+) ssRNA	Solanum tuberosum
635	NC_003669.1/NP_620035.1	4	4	0	0	0	Pepper ringspot virus	29K protein	(+) ssRNA	Beta vulgaris
636	NC_003670.1/NP_620037.1	3	3	0	0	0	Pepper ringspot virus	capsid protein	(+) ssRNA	Beta vulgaris
637	NC_003675.1/NP_620044.1	2	2	0	0	0	Rio Bravo virus	polyprotein	(+) ssRNA	Molossus ater
638	NC_003680.1/NP_620065.1	2	2	0	0	0	Barley yellow dwarf virus MAV	replicase P1	(+) ssRNA	Avena byzantina
639	NC_003680.1/NP_620067.1	103	103	0	0	0	Barley yellow dwarf virus MAV	viral coat protein	(+) ssRNA	Avena byzantina
640	NC_003687.1/NP_620099.1	10	10	0	0	0	Powassan virus	polyprotein	(+) ssRNA	Lepus americanus
641	NC_003688.1/NP_620100.1	3	3	0	0	0	Cucurbit aphid-borne yellows virus	hypothetical protein P1	(+) ssRNA	Cucurbita
642	NC_003688.1/NP_620104.1	9	9	0	0	0	Cucurbit aphid-borne yellows virus	coat protein	(+) ssRNA	Cucurbita
643	NC_003689.1/NP_620106.1	38	37	0	1	0	Cherry virus A	RNA replicase/coat protein	(+) ssRNA	Prunus avium
644	NC_003689.1/NP_620107.1	35	35	0	0	0	Cherry virus A	putative movement protein	(+) ssRNA	Prunus avium
645	NC_003690.1/NP_620108.1	4	4	0	0	0	Langat virus	polyprotein	(+) ssRNA	Mus
646	NC_003715.1/NP_620346.1	16	16	0	0	0	Pseudomonas virus phi6	RNA-dependent RNA polymerase	dsRNA	Pseudomonas savastanoi pv. phaseolicola
647	NC_003715.1/NP_620347.1	8	8	0	0	0	Pseudomonas virus phi6	packaging NTPase P4	dsRNA	Pseudomonas savastanoi pv. phaseolicola
648	NC_003715.1/NP_620348.1	4	4	0	0	0	Pseudomonas virus phi6	hypothetical protein	dsRNA	Pseudomonas savastanoi pv. phaseolicola
649	NC_003716.1/NP_620351.1	37	1	0	36	0	Pseudomonas virus phi6	P3 protein	dsRNA	Pseudomonas savastanoi pv. phaseolicola
650	NC_003723.1/NP_620444.1	25	25	0	0	0	Potato mop-top virus (PMTV)	replicase	(+) ssRNA	Solanum tuberosum
651	NC_003724.1/NP_620445.1	57	57	0	0	0	Potato mop-top virus (PMTV)	CP read-through protein	(+) ssRNA	Solanum tuberosum
652	NC_003725.1/NP_620438.1	24	24	0	0	0	Potato mop-top virus (PMTV)	triple-gene-block protein 1	(+) ssRNA	Solanum tuberosum
653	NC_003728.1/NP_620451.1	17	17	0	0	0	Rice black streaked dwarf virus	P3	dsRNA	Zea mays
654	NC_003729.1/NP_620452.1	83	83	0	0	0	Rice black streaked dwarf virus	hypothetical protein (P1)	dsRNA	Zea mays
655	NC_003730.1/NP_620454.1	25	25	0	0	0	Rice black streaked dwarf virus	hypothetical protein	dsRNA	Zea mays
656	NC_003730.1/NP_620455.1	21	21	0	0	0	Rice black streaked dwarf virus	hypothetical protein	dsRNA	Zea mays
657	NC_003731.1/NP_620457.1	19	18	0	1	0	Rice black streaked dwarf virus	hypothetical protein	dsRNA	Zea mays
658	NC_003732.1/NP_620458.1	25	25	0	0	0	Rice black streaked dwarf virus	hypothetical protein	dsRNA	Zea mays
659	NC_003733.1/NP_620459.1	77	77	0	0	0	Rice black streaked dwarf virus	hypothetical protein	dsRNA	Zea mays
660	NC_003734.1/NP_620460.1	18	18	0	0	0	Rice black streaked dwarf virus	P2 protein	dsRNA	Zea mays
661	NC_003735.1/NP_620461.1	26	26	0	0	0	Rice black streaked dwarf virus	P4 protein	dsRNA	Zea mays
662	NC_003736.1/NP_620462.1	79	79	0	0	0	Rice black streaked dwarf virus	P5-1 protein	dsRNA	Zea mays
663	NC_003736.1/YP_009112558.1	63	63	0	0	0	Rice black streaked dwarf virus	P5-2 protein	dsRNA	Zea mays
664	NC_003737.1/NP_620463.1	6	6	0	0	0	Rice black streaked dwarf virus	P6 protein	dsRNA	Zea mays
665	NC_003739.1/NP_620465.1	5	5	0	0	0	Raspberry bushy dwarf virus	non-structural polyprotein	(+) ssRNA	Rubus ursinus
666	NC_003740.1/NP_620466.1	10	10	0	0	0	Raspberry bushy dwarf virus	movement protein	(+) ssRNA	Rubus ursinus
667	NC_003740.1/NP_620467.1	9	9	0	0	0	Raspberry bushy dwarf virus	coat protein	(+) ssRNA	Rubus ursinus
668	NC_003743.1/NP_620488.1	2	2	0	0	0	Turnip yellows virus	coat protein	(+) ssRNA	Beta vulgaris
669	NC_003745.1/NP_620494.1	2	2	0	0	0	Saccharomyces cerevisiae virus L-A	major coat protein	dsRNA	Saccharomyces cerevisiae
670	NC_003746.1/NP_620496.1	2	1	0	1	0	Rice yellow stunt nucleorhabdovirus (Rice transitory yellowing virus)	nucleocapsid protein	(-) ssRNA	Oryza sativa
671	NC_003746.1/NP_620497.1	3	3	0	0	0	Rice yellow stunt nucleorhabdovirus (Rice transitory yellowing virus)	putative NS protein	(-) ssRNA	Oryza sativa
672	NC_003746.1/NP_620498.1	2	2	0	0	0	Rice yellow stunt nucleorhabdovirus (Rice transitory yellowing virus)	hypothetical protein	(-) ssRNA	Oryza sativa
673	NC_003746.1/NP_620499.1	2	2	0	0	0	Rice yellow stunt nucleorhabdovirus (Rice transitory yellowing virus)	matrix protein	(-) ssRNA	Oryza sativa
674	NC_003746.1/NP_620500.1	2	2	0	0	0	Rice yellow stunt nucleorhabdovirus (Rice transitory yellowing virus)	glycoprotein	(-) ssRNA	Oryza sativa
675	NC_003747.2/YP_007438853.1	4	3	0	1	0	Ryegrass mottle virus	polyprotein P2ab	(+) ssRNA	Avena sativa
676	NC_003747.2/YP_007438855.1	3	3	0	0	0	Ryegrass mottle virus	capsid protein	(+) ssRNA	Avena sativa
677	NC_003750.1/NP_620515.1	4	4	0	0	0	Rice ragged stunt virus	P2	dsRNA	Oryza sativa f. spontanea
678	NC_003751.1/NP_620516.1	5	5	0	0	0	Rice ragged stunt virus	major core capsid protein	dsRNA	Oryza sativa f. spontanea
679	NC_003753.1/NP_620519.1	35	35	0	0	0	Rice stripe tenuivirus	32K protein	(-) ssRNA	Digitaria
680	NC_003754.1/NP_620520.1	40	40	0	0	0	Rice stripe tenuivirus	22.7K protein	(-) ssRNA	Digitaria
681	NC_003754.1/NP_620521.1	15	15	0	0	0	Rice stripe tenuivirus	putative membrane glycoprotein	(-) ssRNA	Digitaria
682	NC_003757.1/NP_620527.1	4	4	0	0	0	Rice ragged stunt virus	spike protein	dsRNA	Oryza sativa f. spontanea
683	NC_003758.1/NP_620528.1	4	4	0	0	0	Rice ragged stunt virus	autocatalytic protease precurser	dsRNA	Oryza sativa f. spontanea
684	NC_003759.1/NP_620529.1	4	4	0	0	0	Rice ragged stunt virus	minor structural protein	dsRNA	Oryza sativa f. spontanea
685	NC_003763.1/NP_620533.1	2	2	0	0	0	Rice dwarf virus	nonstructural protein	dsRNA	Paspalum
686	NC_003766.1/NP_620536.1	2	2	0	0	0	Rice dwarf virus	nonstructural protein	dsRNA	Paspalum
687	NC_003769.1/NP_620539.1	6	6	0	0	0	Rice ragged stunt virus	Pns10	dsRNA	Oryza sativa f. spontanea
688	NC_003771.1/NP_620542.1	5	5	0	0	0	Rice ragged stunt virus	P4b	dsRNA	Oryza sativa f. spontanea
689	NC_003776.1/NP_620547.1	56	56	0	0	0	Rice stripe tenuivirus	nonstructural protein	(-) ssRNA	Digitaria
690	NC_003776.1/NP_620548.1	105	105	0	0	0	Rice stripe tenuivirus	coat protein	(-) ssRNA	Digitaria
691	NC_003781.1/NP_620559.1	4	3	0	1	0	Infectious flacherie virus	polyprotein	(+) ssRNA	Bombyx mori
692	NC_003782.1/NP_620560.1	5	5	0	0	0	Himetobi P virus	nonstructural protein precursor	(+) ssRNA	Laodelphax striatellus
693	NC_003786.2/NP_620567.1	2	2	0	0	0	Satsuma dwarf virus	polyprotein	(+) ssRNA	Viburnum odoratissimum
694	NC_003794.1/NP_620646.1	5	5	0	0	0	Strawberry mild yellow edge virus (Strawberry mild yellow edge-associated virus)	coat protein	(+) ssRNA	Chenopodium quinoa
695	NC_003805.1/NP_620669.1	7	7	0	0	0	Tobacco rattle virus	194 kDa protein	(+) ssRNA	Beta vulgaris
696	NC_003805.1/NP_620671.1	5	5	0	0	0	Tobacco rattle virus	29 kDa protein	(+) ssRNA	Beta vulgaris
697	NC_003810.1/NP_620681.1	2	2	0	0	0	Spinach latent virus	putative coat protein	(+) ssRNA	Chenopodium quinoa
698	NC_003821.3/NP_620720.3	3	3	0	0	0	Turnip crinkle virus	p88 replicase	(+) ssRNA	Moricandia arvensis
699	NC_003821.3/NP_620723.2	6	6	0	0	0	Turnip crinkle virus	p38 capsid protein	(+) ssRNA	Moricandia arvensis
700	NC_003824.1/NP_620729.1	2	2	0	0	0	Trichomonas vaginalis virus	capsid protein	dsRNA	Trichomonas vaginalis
701	NC_003832.1/NP_620752.1	2	2	0	0	0	Watermelon silver mottle tospovirus (WSMoV)	L	(-) ssRNA	Citrullus lanatus
702	NC_003836.1/NP_620759.1	33	31	0	2	0	Tomato aspermy virus	capsid protein	(+) ssRNA	Chrysanthemum x morifolium
703	NC_003837.1/NP_620760.1	8	8	0	0	0	Tomato aspermy virus	1a protein	(+) ssRNA	Chrysanthemum x morifolium
704	NC_003838.1/NP_620761.1	6	6	0	0	0	Tomato aspermy virus (TAV)	2a protein	(+) ssRNA	Chrysanthemum x morifolium
705	NC_003841.1/NP_620766.1	3	3	0	0	0	Watermelon silver mottle tospovirus (WSMoV)	nonstructural protein	(-) ssRNA	Citrullus lanatus
706	NC_003841.1/NP_620767.1	2	2	0	0	0	Watermelon silver mottle tospovirus (WSMoV)	glycoprotein precursor	(-) ssRNA	Citrullus lanatus
707	NC_003842.1/NP_620769.1	4	4	0	0	0	Tobacco streak virus	putative 2b protein	(+) ssRNA	Rosa setigera
708	NC_003843.1/NP_620771.1	8	8	0	0	0	Watermelon silver mottle tospovirus (WSMoV)	N	(-) ssRNA	Citrullus lanatus
709	NC_003845.1/NP_620774.1	11	11	0	0	0	Tobacco streak virus	coat protein	(+) ssRNA	Rosa setigera
710	NC_003849.1/NP_620837.1	2	2	0	0	0	Plantago asiatica mosaic virus	25K triple gene block protein	(+) ssRNA	Plantago asiatica
711	NC_003852.1/NP_620841.1	2	2	0	0	0	Obuda pepper virus (ObPV)	180K protein	(+) ssRNA	Nicotiana tabacum
712	NC_003852.1/NP_620843.1	2	2	0	0	0	Obuda pepper virus (ObPV)	30K protein	(+) ssRNA	Nicotiana tabacum
713	NC_003853.1/NP_620845.1	2	2	0	0	0	Pea enation mosaic virus 2 (PEMV-2)	33kDa protein	(+) ssRNA	Nicotiana clevelandii
714	NC_003853.1/NP_620847.1	5	5	0	0	0	Pea enation mosaic virus 2 (PEMV-2)	long-distance movement protein	(+) ssRNA	Nicotiana clevelandii
715	NC_003853.1/NP_620848.1	4	4	0	0	0	Pea enation mosaic virus 2 (PEMV-2)	putative movement protein	(+) ssRNA	Nicotiana clevelandii
716	NC_003874.1/NP_624325.1	2	1	0	1	0	Zygosaccharomyces bailii virus Z	RNA-dependent RNA-polymerase	dsRNA	Zygosaccharomyces bailii
717	NC_003877.1/NP_624333.1	9	9	0	0	0	Citrus leaf blotch virus	replicase polyprotein	(+) ssRNA	Citrus
718	NC_003877.1/NP_624334.1	8	8	0	0	0	Citrus leaf blotch virus	movement protein	(+) ssRNA	Citrus
719	NC_003877.1/NP_624335.1	16	15	0	1	0	Citrus leaf blotch virus	coat protein	(+) ssRNA	Citrus
720	NC_003878.1/NP_624336.1	3	3	0	0	0	Zucchini green mottle mosaic virus	189 kDa replicase	(+) ssRNA	Citrullus lanatus subsp. vulgaris
721	NC_003878.1/NP_624338.1	2	2	0	0	0	Zucchini green mottle mosaic virus	28 kDa movement protein	(+) ssRNA	Citrullus lanatus subsp. vulgaris
722	NC_003883.1/NP_624348.2	3	3	0	0	0	Fusarium poae virus 1	putative capsid protein	dsRNA	Fusarium poae
723	NC_003884.1/NP_624349.1	3	1	0	2	0	Fusarium poae virus 1	putative RNA dependent RNA polymerase	dsRNA	Fusarium poae
724	NC_003899.1/NP_632021.2	349	349	0	0	0	Eastern equine encephalitis virus	nonstructural polyprotein p1234	(+) ssRNA	Culiseta melanura
725	NC_003908.1/NP_640330.1	46	46	0	0	0	Western equine encephalitis virus	nonstructural polyprotein	(+) ssRNA	Passer domesticus
726	NC_003908.1/NP_640331.1	52	52	0	0	0	Western equine encephalitis virus	structural polyprotein	(+) ssRNA	Passer domesticus
727	NC_003930.1/NP_647496.1	2	2	0	0	0	Salmon pancreas disease virus (SPDV)	non-structural polyprotein	(+) ssRNA	Salmo salar
728	NC_003930.1/NP_647497.1	2	2	0	0	0	Salmon pancreas disease virus (SPDV)	structural polyprotein	(+) ssRNA	Salmo salar
729	NC_003976.2/NP_647602.1	3	2	0	1	0	Ljungan virus	polyprotein	(+) ssRNA	Mus musculus
730	NC_003990.1/NP_653151.1	3	3	0	0	0	Tremovirus A	aev polyprotein	(+) ssRNA	Gallus gallus
731	NC_004018.1/NP_659027.1	2	2	0	0	0	Gremmeniella abietina RNA virus MS1	putative replicase	dsRNA	Gremmeniella abietina
732	NC_004019.1/NP_659028.1	2	2	0	0	0	Gremmeniella abietina RNA virus MS1	putative coat protein	dsRNA	Gremmeniella abietina
733	NC_004047.1/NP_660175.1	14	14	0	0	0	Bean common mosaic necrosis virus	polyprotein	(+) ssRNA	Phaseolus vulgaris
734	NC_004060.2/YP_007438858.2	2	2	0	0	0	Southern bean mosaic virus	polyprotein P2ab	(+) ssRNA	Phaseolus vulgaris
735	NC_004060.2/YP_007438859.1	4	4	0	0	0	Southern bean mosaic virus	capsid protein	(+) ssRNA	Phaseolus vulgaris
736	NC_004063.1/NP_663296.1	2	2	0	0	0	Turnip yellow mosaic virus	overlapping protein/movement protein	(+) ssRNA	Cardamine lilacina
737	NC_004063.1/NP_663297.1	2	2	0	0	0	Turnip yellow mosaic virus	replicase/papain-like protease	(+) ssRNA	Cardamine lilacina
738	NC_004067.1/NP_663724.1	16	16	0	0	0	Pepino mosaic virus	RNA dependent RNA polymerase	(+) ssRNA	Gomphrena globosa
739	NC_004067.1/NP_663725.1	101	98	0	3	0	Pepino mosaic virus	TGB1 protein	(+) ssRNA	Gomphrena globosa
740	NC_004067.1/NP_663728.1	101	99	0	2	0	Pepino mosaic virus	CP	(+) ssRNA	Gomphrena globosa
741	NC_004102.1/NP_671491.1	19	19	0	0	0	Hepatitis C virus genotype 1	polyprotein	(+) ssRNA	Homo sapiens
742	NC_004106.1/NP_671718.1	2	2	0	0	0	Paprika mild mottle virus	183kDa protein	(+) ssRNA	Capsicum annuum
743	NC_004106.1/NP_671720.1	2	2	0	0	0	Paprika mild mottle virus	30kDa protein	(+) ssRNA	Capsicum annuum
744	NC_004108.1/NP_671968.1	11	11	0	0	0	La Crosse virus	RNA-dependent RNA polymerase	(-) ssRNA	Tamias
745	NC_004109.1/NP_671969.1	12	12	0	0	0	La Crosse virus	G1/G2 membrane polyprotein	(-) ssRNA	Tamias
746	NC_004110.1/NP_671970.1	14	14	0	0	0	La Crosse virus	nucleoprotein	(-) ssRNA	Tamias
747	NC_004123.1/NP_689396.1	4	4	0	0	0	Sweet potato chlorotic stunt virus	polyprotein	(+) ssRNA	Ipomoea batatas
748	NC_004123.1/NP_689397.1	51	51	0	0	0	Sweet potato chlorotic stunt virus	putative ribonuclease III	(+) ssRNA	Ipomoea batatas
749	NC_004124.1/NP_689401.1	5	5	0	0	0	Sweet potato chlorotic stunt virus	viral HSP70 homologue	(+) ssRNA	Ipomoea batatas
750	NC_004124.1/NP_689402.1	5	5	0	0	0	Sweet potato chlorotic stunt virus	putative movement protein	(+) ssRNA	Ipomoea batatas
751	NC_004124.1/NP_689404.1	39	39	0	0	0	Sweet potato chlorotic stunt virus	major coat protein	(+) ssRNA	Ipomoea batatas
752	NC_004124.1/NP_689405.1	5	5	0	0	0	Sweet potato chlorotic stunt virus	minor coat protein	(+) ssRNA	Ipomoea batatas
753	NC_004124.1/NP_689406.1	9	9	0	0	0	Sweet potato chlorotic stunt virus	hypothetical protein	(+) ssRNA	Ipomoea batatas
754	NC_004146.1/NP_689444.1	2	2	0	0	0	Flock House virus	protein A	(+) ssRNA	Costelytra zealandica
755	NC_004157.1/NP_690574.1	6	5	0	1	0	Dugbe orthonairovirus	nucleocapsid protein	(-) ssRNA	Rhipicephalus geigyi
756	NC_004159.1/NP_690576.1	2	2	0	0	0	Dugbe orthonairovirus	L protein	(-) ssRNA	Rhipicephalus geigyi
757	NC_004161.1/NP_690580.1	13	13	0	0	0	Reston ebolavirus	nucleoprotein	(-) ssRNA	Myonycteris torquata
758	NC_004161.1/NP_690581.1	10	10	0	0	0	Reston ebolavirus	polymerase complex protein	(-) ssRNA	Myonycteris torquata
759	NC_004161.1/NP_690582.1	11	11	0	0	0	Reston ebolavirus	matrix protein	(-) ssRNA	Myonycteris torquata
760	NC_004161.1/NP_690583.1	13	13	0	0	0	Reston ebolavirus	spike glycoprotein	(-) ssRNA	Myonycteris torquata
761	NC_004161.1/NP_690585.1	9	9	0	0	0	Reston ebolavirus	minor nucleoprotein	(-) ssRNA	Myonycteris torquata
762	NC_004161.1/NP_690586.1	9	9	0	0	0	Reston ebolavirus	membrane-associated protein	(-) ssRNA	Myonycteris torquata
763	NC_004161.1/NP_690587.1	15	15	0	0	0	Reston ebolavirus	RNA-dependent RNA polymerase	(-) ssRNA	Myonycteris torquata
764	NC_004162.2/NP_690588.1	258	255	0	3	0	Chikungunya virus	nonstructural polyprotein	(+) ssRNA	Aedes furcifer
765	NC_004162.2/NP_690589.2	166	166	0	0	0	Chikungunya virus	structural polyprotein	(+) ssRNA	Aedes furcifer
766	NC_004168.1/NP_690805.1	9	9	0	0	0	Yellowtail ascites virus	polyprotein	dsRNA	Seriola quinqueradiata
767	NC_004176.1/NP_690835.1	6	6	0	0	0	Yellowtail ascites virus	putative RNA-dependent RNA polymerase	dsRNA	Seriola quinqueradiata
768	NC_004178.1/NP_690838.1	78	76	0	2	0	Infectious bursal disease virus (Gumboro virus)	VP2-4-3 polyprotein	dsRNA	Meleagris gallopavo
769	NC_004179.1/NP_690839.1	42	41	0	1	0	Infectious bursal disease virus (Gumboro virus)	VP1 RNA-dependent RNA polymerase	dsRNA	Meleagris gallopavo
770	NC_004198.1/NP_694456.1	3	3	0	0	0	Banna virus strain JKT-6423	vp12	dsRNA	Culex annulus
771	NC_004203.1/NP_694461.1	3	3	0	0	0	Banna virus strain JKT-6423	Vp8	dsRNA	Culex annulus
772	NC_004291.1/NP_694845.1	5	5	0	0	0	Lymphocytic choriomeningitis mammarenavirus (LCMV)	L protein	(-) ssRNA	Mus musculus
773	NC_004292.1/NP_694848.1	2	2	0	0	0	Tacaribe mammarenavirus	L protein	(-) ssRNA	Artibeus
774	NC_004293.1/NP_694850.1	3	3	0	0	0	Tacaribe mammarenavirus	nucleoprotein	(-) ssRNA	Artibeus
775	NC_004294.1/NP_694851.1	5	5	0	0	0	Lymphocytic choriomeningitis mammarenavirus (LCMV)	envelope glycoprotein	(-) ssRNA	Mus musculus
776	NC_004294.1/NP_694852.1	4	4	0	0	0	Lymphocytic choriomeningitis mammarenavirus (LCMV)	nucleoprotein	(-) ssRNA	Mus musculus
777	NC_004296.1/NP_694869.1	11	11	0	0	0	Lassa mammarenavirus	nucleoprotein	(-) ssRNA	Mastomys natalensis
778	NC_004296.1/NP_694870.1	6	6	0	0	0	Lassa mammarenavirus	glycoprotein	(-) ssRNA	Mastomys natalensis
779	NC_004301.1/NP_695025.1	7	7	0	0	0	Enterobacteria phage SP	hypothetical protein	(+) ssRNA	Escherichia coli
780	NC_004301.1/NP_695026.1	7	7	0	0	0	Enterobacteria phage SP	hypothetical protein	(+) ssRNA	Escherichia coli
781	NC_004301.1/NP_695028.1	7	7	0	0	0	Enterobacteria phage SP	hypothetical protein	(+) ssRNA	Escherichia coli
782	NC_004322.1/NP_702988.1	6	6	0	0	0	Tulip virus X	RNA-dependent RNA polymerase	(+) ssRNA	Tulipa gesneriana
783	NC_004322.1/NP_702989.1	4	4	0	0	0	Tulip virus X	hypothetical protein	(+) ssRNA	Tulipa gesneriana
784	NC_004322.1/NP_702992.1	4	4	0	0	0	Tulip virus X	coat protein	(+) ssRNA	Tulipa gesneriana
785	NC_004346.1/NP_715627.2	5	5	0	0	0	Subterranean clover mottle virus	polyprotein P2ab	(+) ssRNA	Trifolium subterraneum
786	NC_004346.1/NP_715629.1	2	2	0	0	0	Subterranean clover mottle virus	capsid protein	(+) ssRNA	Trifolium subterraneum
787	NC_004362.1/NP_733823.1	2	2	0	0	0	Prunus necrotic ringspot virus	replicase p1	(+) ssRNA	Prunus cerasus
788	NC_004363.1/NP_733824.1	12	12	0	0	0	Prunus necrotic ringspot virus	polymerase p2	(+) ssRNA	Prunus cerasus
789	NC_004364.1/NP_733825.1	6	1	0	5	0	Prunus necrotic ringspot virus	movement protein	(+) ssRNA	Prunus cerasus
790	NC_004364.1/NP_733826.1	76	76	0	0	0	Prunus necrotic ringspot virus	coat protein	(+) ssRNA	Prunus cerasus
791	NC_004366.1/NP_733848.2	6	6	0	0	0	Tobacco bushy top virus (TBTV)	RNA-dependent RNA polymerase	(+) ssRNA	Nicotiana tabacum
792	NC_004366.1/NP_733849.1	12	12	0	0	0	Tobacco bushy top virus (TBTV)	hypothetical protein	(+) ssRNA	Nicotiana tabacum
793	NC_004366.1/NP_733850.1	12	12	0	0	0	Tobacco bushy top virus (TBTV)	movement protein	(+) ssRNA	Nicotiana tabacum
794	NC_004422.1/NP_740757.2	2	2	0	0	0	Youcai mosaic virus	replicase	(+) ssRNA	Brassica napus
795	NC_004422.1/NP_740758.1	4	4	0	0	0	Youcai mosaic virus	movement protein	(+) ssRNA	Brassica napus
796	NC_004426.1/NP_741959.1	2	2	0	0	0	Wild potato mosaic virus (WPMV)	polyprotein	(+) ssRNA	Solanum chancayense
797	NC_004452.3/NP_758810.3	6	6	0	0	0	Beet black scorch virus	82K protein	(+) ssRNA	Physalis pubescens
798	NC_004452.3/NP_758815.2	5	5	0	0	0	Beet black scorch virus	coat protein	(+) ssRNA	Physalis pubescens
799	NC_004553.3/YP_008869286.1	2	2	0	0	0	Turnip rosette virus	polyprotein P2ab	(+) ssRNA	Brassica rapa
800	NC_004553.3/YP_008869288.1	3	3	0	0	0	Turnip rosette virus	coat protein	(+) ssRNA	Brassica rapa
801	NC_004560.1/NP_783208.1	2	2	0	0	0	Oyster mushroom spherical virus	coat protein	(+) ssRNA	Pleurotus ostreatus
802	NC_004666.1/NP_813789.2	9	9	0	0	0	Barley yellow dwarf virus GAV	RNA-dependent RNA polymerase P1-P2 fusion protein	(+) ssRNA	Hordeum vulgare
803	NC_004666.1/NP_813791.1	14	14	0	0	0	Barley yellow dwarf virus GAV	aphid transmission protein P5	(+) ssRNA	Hordeum vulgare
804	NC_004667.1/NP_813799.1	25	25	0	0	0	Grapevine leafroll-associated virus 3 (GLRaV-3)	59 kDa protein	(+) ssRNA	Vitis vinifera
805	NC_004667.1/NP_813800.1	26	26	0	0	0	Grapevine leafroll-associated virus 3 (GLRaV-3)	55 kDa protein	(+) ssRNA	Vitis vinifera
806	NC_004667.1/NP_813801.1	211	211	0	0	0	Grapevine leafroll-associated virus 3 (GLRaV-3)	35 kDa coat protein	(+) ssRNA	Vitis vinifera
807	NC_004667.1/NP_813802.1	43	43	0	0	0	Grapevine leafroll-associated virus 3 (GLRaV-3)	53 kDa protein	(+) ssRNA	Vitis vinifera
808	NC_004718.3/NP_828849.2	150	139	0	11	0	Severe acute respiratory syndrome-related coronavirus	orf1ab polyprotein (pp1ab)	(+) ssRNA	Paguma larvata
809	NC_004718.3/NP_828851.1	156	151	0	5	0	Severe acute respiratory syndrome-related coronavirus	E2 glycoprotein precursor	(+) ssRNA	Paguma larvata
810	NC_004718.3/NP_828852.2	49	45	0	4	0	Severe acute respiratory syndrome-related coronavirus	hypothetical protein sars3a	(+) ssRNA	Paguma larvata
811	NC_004718.3/NP_828855.1	46	46	0	0	0	Severe acute respiratory syndrome-related coronavirus	matrix protein	(+) ssRNA	Paguma larvata
812	NC_004718.3/NP_828858.1	71	69	0	2	0	Severe acute respiratory syndrome-related coronavirus	nucleocapsid protein	(+) ssRNA	Paguma larvata
813	NC_004724.1/NP_835244.2	4	4	0	0	0	Grapevine rootstock stem lesion associated virus	polyprotein	(+) ssRNA	Vitis vinifera
814	NC_004724.1/NP_835247.1	4	4	0	0	0	Grapevine rootstock stem lesion associated virus	HSP70-like protein	(+) ssRNA	Vitis vinifera
815	NC_004724.1/NP_835248.1	4	4	0	0	0	Grapevine rootstock stem lesion associated virus	HSP90-like protein	(+) ssRNA	Vitis vinifera
816	NC_004724.1/NP_835249.1	3	3	0	0	0	Grapevine rootstock stem lesion associated virus	coat protein duplicate	(+) ssRNA	Vitis vinifera
817	NC_004724.1/NP_835252.1	6	6	0	0	0	Grapevine rootstock stem lesion associated virus	p24 protein	(+) ssRNA	Vitis vinifera
818	NC_004725.1/NP_835253.1	2	2	0	0	0	Cucumber Bulgarian virus	RNA polymerase	(+) ssRNA	Cucumis sativus var. sativus
819	NC_004750.1/NP_840014.2	3	3	0	0	0	Barley yellow dwarf virus PAV	RNA-dependent RNA polymerase P1-P2 fusion protein	(+) ssRNA	Avena byzantina
820	NC_004750.1/NP_840017.2	2	2	0	0	0	Barley yellow dwarf virus PAV	aphid transmission protein P5	(+) ssRNA	Avena byzantina
821	NC_004751.1/NP_840020.1	7	7	0	0	0	Cereal yellow dwarf virus RPV	P0 protein	(+) ssRNA	Nassella pulchra
822	NC_004751.1/NP_840022.3	7	7	0	0	0	Cereal yellow dwarf virus RPV	RNA-dependent RNA polymerase P1-P2 fusion protein	(+) ssRNA	Nassella pulchra
823	NC_004751.1/NP_840025.2	4	4	0	0	0	Cereal yellow dwarf virus RPV	aphid transmission P5	(+) ssRNA	Nassella pulchra
824	NC_004756.1/NP_840098.1	2	2	0	0	0	Beet western yellows virus	aphid transmission P5 protein	(+) ssRNA	Lactuca sativa
825	NC_004809.1/NP_851569.1	3	3	0	0	0	Cucurbit yellow stunting disorder virus	p25 protein	(+) ssRNA	Cucumis sativus
826	NC_004810.1/NP_851572.1	4	4	0	0	0	Cucurbit yellow stunting disorder virus	Hsp70h	(+) ssRNA	Cucumis sativus
827	NC_004810.1/NP_851574.1	3	3	0	0	0	Cucurbit yellow stunting disorder virus	p59	(+) ssRNA	Cucumis sativus
828	NC_004810.1/NP_851576.1	13	13	0	0	0	Cucurbit yellow stunting disorder virus	CP	(+) ssRNA	Cucumis sativus
829	NC_004810.1/NP_851577.1	3	3	0	0	0	Cucurbit yellow stunting disorder virus	CPm	(+) ssRNA	Cucumis sativus
830	NC_004810.1/NP_851578.1	2	2	0	0	0	Cucurbit yellow stunting disorder virus	p26	(+) ssRNA	Cucumis sativus
831	NC_004830.2/NP_853560.2	23	23	0	0	0	Deformed wing virus (DWV)	polyprotein	(+) ssRNA	Apis mellifera
832	NC_004905.2/YP_581749.1	61	61	0	0	0	Influenza A virus (A/Hong Kong/1073/99(H9N2))	nucleoprotein	(-) ssRNA	Homo sapiens
833	NC_004906.1/NP_859034.1	36	36	0	0	0	Influenza A virus (A/Hong Kong/1073/99(H9N2))	nonstructural protein 1	(-) ssRNA	Homo sapiens
834	NC_004907.1/NP_859036.1	158	158	0	0	0	Influenza A virus (A/Hong Kong/1073/99(H9N2))	matrix protein 1	(-) ssRNA	Homo sapiens
835	NC_004908.1/NP_859037.1	12	12	0	0	0	Influenza A virus (A/Hong Kong/1073/99(H9N2))	Hemagglutinin	(-) ssRNA	Homo sapiens
836	NC_004909.1/NP_859038.1	19	19	0	0	0	Influenza A virus (A/Hong Kong/1073/99(H9N2))	neuraminidase	(-) ssRNA	Homo sapiens
837	NC_004910.1/NP_859039.1	58	58	0	0	0	Influenza A virus (A/Hong Kong/1073/99(H9N2))	polymerase Pb2	(-) ssRNA	Homo sapiens
838	NC_004911.1/NP_859040.1	60	60	0	0	0	Influenza A virus (A/Hong Kong/1073/99(H9N2))	polymerase Pb1	(-) ssRNA	Homo sapiens
839	NC_004912.1/NP_859041.1	52	52	0	0	0	Influenza A virus (A/Hong Kong/1073/99(H9N2))	polymerase PA	(-) ssRNA	Homo sapiens
840	NC_005036.1/NP_872273.1	114	114	0	0	0	Goose paramyxovirus SF02	nucleocapsid protein	(-) ssRNA	Gallus gallus
841	NC_005036.1/NP_872274.1	95	95	0	0	0	Goose paramyxovirus SF02	phosphoprotein	(-) ssRNA	Gallus gallus
842	NC_005036.1/NP_872275.1	107	107	0	0	0	Goose paramyxovirus SF02	matrix protein	(-) ssRNA	Gallus gallus
843	NC_005036.1/NP_872276.1	221	221	0	0	0	Goose paramyxovirus SF02	fusion protein precursor	(-) ssRNA	Gallus gallus
844	NC_005036.1/NP_872278.1	118	118	0	0	0	Goose paramyxovirus SF02	large polymerase protein	(-) ssRNA	Gallus gallus
845	NC_005062.1/NP_878909.1	2	2	0	0	0	Omsk hemorrhagic fever virus	polyprotein	(+) ssRNA	Arvicola amphibius
846	NC_005064.1/NP_891560.1	2	2	0	0	0	Kamiti River virus	polyprotein	(+) ssRNA	Aedes
847	NC_005065.1/NP_891565.1	2	2	0	0	0	Little cherry virus 2	p55	(+) ssRNA	Prunus avium
848	NC_005065.1/NP_891567.1	2	2	0	0	0	Little cherry virus 2	p60	(+) ssRNA	Prunus avium
849	NC_005065.1/NP_891570.1	2	2	0	0	0	Little cherry virus 2	p39	(+) ssRNA	Prunus avium
850	NC_005065.1/NP_891571.1	3	3	0	0	0	Little cherry virus 2	p26	(+) ssRNA	Prunus avium
851	NC_005077.1/NP_899210.1	9	9	0	0	0	Guanarito mammarenavirus	glycoprotein precursor	(-) ssRNA	Zygodontomys brevicauda
852	NC_005077.1/NP_899211.1	11	11	0	0	0	Guanarito mammarenavirus	nucleocapsid protein	(-) ssRNA	Zygodontomys brevicauda
853	NC_005078.1/NP_899212.1	4	4	0	0	0	Machupo mammarenavirus	glycoprotein precursor	(-) ssRNA	Calomys callosus
854	NC_005078.1/NP_899213.1	7	7	0	0	0	Machupo mammarenavirus	nucleocapsid protein	(-) ssRNA	Calomys callosus
855	NC_005079.1/NP_899215.1	5	5	0	0	0	Machupo mammarenavirus	L protein	(-) ssRNA	Calomys callosus
856	NC_005080.1/NP_899217.1	12	12	0	0	0	Argentinian mammarenavirus	L protein	(-) ssRNA	Calomys musculinus
857	NC_005081.1/NP_899218.1	18	18	0	0	0	Argentinian mammarenavirus	glycoprotein precursor	(-) ssRNA	Calomys musculinus
858	NC_005081.1/NP_899219.1	13	13	0	0	0	Argentinian mammarenavirus	nucleocapsid protein	(-) ssRNA	Calomys musculinus
859	NC_005082.1/NP_899221.1	4	4	0	0	0	Guanarito mammarenavirus	L protein	(-) ssRNA	Zygodontomys brevicauda
860	NC_005093.1/NP_919030.1	2	2	0	0	0	Hirame novirhabdovirus	nucleocapsid protein	(-) ssRNA	Sebastes inermis
861	NC_005093.1/NP_919031.1	2	2	0	0	0	Hirame novirhabdovirus	matrix protein 1	(-) ssRNA	Sebastes inermis
862	NC_005093.1/NP_919033.1	5	5	0	0	0	Hirame novirhabdovirus	glycoprotein	(-) ssRNA	Sebastes inermis
863	NC_005093.1/NP_919035.1	2	2	0	0	0	Hirame novirhabdovirus	RNA polymerase	(-) ssRNA	Sebastes inermis
864	NC_005095.1/NP_919038.1	12	12	0	0	0	Macrobrachium rosenbergii nodavirus	capsid protein	(+) ssRNA	Macrobrachium rosenbergii
865	NC_005096.1/NP_919039.1	2	2	0	0	0	Tobacco ringspot virus	polyprotein	(+) ssRNA	Prunus serrula
866	NC_005136.1/NP_932608.1	2	2	0	0	0	Oat necrotic mottle virus	polyprotein	(+) ssRNA	Poa pratensis
867	NC_005138.1/NP_932789.1	10	10	0	0	0	Lily symptomless virus	triple gene block protein 1	(+) ssRNA	Lilium
868	NC_005174.1/NP_938069.1	2	2	0	0	0	Aquareovirus C	non-structural protein NS2	dsRNA	Pimephales promelas
869	NC_005176.1/NP_938071.1	2	2	0	0	0	Aquareovirus C	non-structural protein NS3	dsRNA	Pimephales promelas
870	NC_005210.2/NP_940788.1	3	3	0	0	0	Beet pseudoyellows virus	HSP70h	(+) ssRNA	Beta vulgaris
871	NC_005210.2/NP_940790.1	3	3	0	0	0	Beet pseudoyellows virus	p59	(+) ssRNA	Beta vulgaris
872	NC_005210.2/NP_940792.1	8	8	0	0	0	Beet pseudoyellows virus	CP	(+) ssRNA	Beta vulgaris
873	NC_005210.2/NP_940793.1	3	3	0	0	0	Beet pseudoyellows virus	CPm	(+) ssRNA	Beta vulgaris
874	NC_005210.2/NP_940794.1	3	3	0	0	0	Beet pseudoyellows virus	p26	(+) ssRNA	Beta vulgaris
875	NC_005214.1/NP_941973.1	4	4	0	0	0	Uukuniemi virus	RNA polymerase	(-) ssRNA	Ixodes ricinus
876	NC_005215.1/NP_941974.1	2	2	0	0	0	Sin Nombre orthohantavirus	glycoprotein precursor	(-) ssRNA	Peromyscus maniculatus
877	NC_005216.1/NP_941975.1	2	2	0	0	0	Sin Nombre orthohantavirus	nucleocapsid protein	(-) ssRNA	Peromyscus maniculatus
878	NC_005217.1/NP_941976.1	2	2	0	0	0	Sin Nombre orthohantavirus	viral RNA polymerase (L protein)	(-) ssRNA	Peromyscus maniculatus
879	NC_005218.1/NP_941977.1	5	5	0	0	0	Hantaan orthohantavirus	hypothetical protein	(-) ssRNA	Homo sapiens
880	NC_005219.1/NP_941978.1	9	9	0	0	0	Hantaan orthohantavirus	hypothetical protein	(-) ssRNA	Homo sapiens
881	NC_005222.1/NP_941982.1	8	8	0	0	0	Hantaan orthohantavirus	putative polymerase	(-) ssRNA	Homo sapiens
882	NC_005223.1/NP_941983.1	2	2	0	0	0	Puumala orthohantavirus	glycoprotein polyprotein precursor	(-) ssRNA	Myodes glareolus
883	NC_005224.1/NP_941984.1	2	2	0	0	0	Puumala orthohantavirus	nucleocapsid protein	(-) ssRNA	Myodes glareolus
884	NC_005227.2/YP_004928153.1	6	6	0	0	0	Tula orthohantavirus	nucleocapsid protein	(-) ssRNA	Microtus levis
885	NC_005228.1/NP_942586.1	2	2	0	0	0	Tula orthohantavirus	Glycoproteins G1 and G2 precursor	(-) ssRNA	Microtus levis
886	NC_005233.1/NP_942553.1	2	2	0	0	0	Dobrava-Belgrade orthohantavirus	nucleocapsid protein	(-) ssRNA	Apodemus flavicollis
887	NC_005237.1/NP_942557.1	9	9	0	0	0	Seoul orthohantavirus	glycoprotein precusor	(-) ssRNA	Rattus norvegicus
888	NC_005238.1/NP_942558.1	9	9	0	0	0	Seoul orthohantavirus	RNA-dependent RNA polymerase	(-) ssRNA	Rattus norvegicus
889	NC_005283.1/NP_945024.1	12	12	0	0	0	Dolphin morbillivirus	nucleocapsid protein	(-) ssRNA	Delphinidae
890	NC_005283.1/NP_945025.1	17	17	0	0	0	Dolphin morbillivirus	phosphoprotein	(-) ssRNA	Delphinidae
891	NC_005283.1/NP_945027.1	12	12	0	0	0	Dolphin morbillivirus	matrix protein	(-) ssRNA	Delphinidae
892	NC_005283.1/NP_945028.1	15	15	0	0	0	Dolphin morbillivirus	fusion protein	(-) ssRNA	Delphinidae
893	NC_005283.1/NP_945029.1	12	12	0	0	0	Dolphin morbillivirus	haemagglutinin protein	(-) ssRNA	Delphinidae
894	NC_005283.1/NP_945030.1	12	12	0	0	0	Dolphin morbillivirus	large protein	(-) ssRNA	Delphinidae
895	NC_005286.1/NP_945122.1	2	2	0	0	0	Pelargonium flower break virus	p99 protein	(+) ssRNA	Chenopodium quinoa
896	NC_005286.1/NP_945127.1	35	35	0	0	0	Pelargonium flower break virus	coat protein	(+) ssRNA	Chenopodium quinoa
897	NC_005288.1/NP_945133.1	11	11	0	0	0	Lily mottle virus	polyprotein	(+) ssRNA	Lilium sp.
898	NC_005300.2/NP_950235.1	7	7	0	0	0	Crimean-Congo hemorrhagic fever orthonairovirus	glycoprotein precursor	(-) ssRNA	Hyalomma excavatum
899	NC_005301.3/YP_325663.1	9	9	0	0	0	Crimean-Congo hemorrhagic fever orthonairovirus	putative polyprotein	(-) ssRNA	Hyalomma excavatum
900	NC_005777.1/NP_982305.1	30	30	0	0	0	Oropouche virus	nucleoprotein	(-) ssRNA	Homo sapiens
901	NC_005790.1/NP_987087.2	2	2	0	0	0	Turkey astrovirus 2	non-structural polyprotein 1AB	(+) ssRNA	Meleagris gallopavo
902	NC_005831.2/YP_003767.1	59	59	0	0	0	Human coronavirus NL63 (HCoV-NL63)	spike protein	(+) ssRNA	Homo sapiens
903	NC_005831.2/YP_003768.1	34	34	0	0	0	Human coronavirus NL63 (HCoV-NL63)	protein 3	(+) ssRNA	Homo sapiens
904	NC_005831.2/YP_003770.1	22	22	0	0	0	Human coronavirus NL63 (HCoV-NL63)	membrane protein	(+) ssRNA	Homo sapiens
905	NC_005831.2/YP_003771.1	60	60	0	0	0	Human coronavirus NL63 (HCoV-NL63)	nucleocapsid protein	(+) ssRNA	Homo sapiens
906	NC_005849.1/YP_006448.1	2	2	0	0	0	Parietaria mottle virus	2b protein	(+) ssRNA	Chenopodium quinoa
907	NC_005854.1/YP_006464.1	3	2	0	1	0	Parietaria mottle virus	coat protein	(+) ssRNA	Chenopodium quinoa
908	NC_005896.2/YP_025085.1	3	3	0	0	0	Strawberry pallidosis-associated virus	heat shock protein 70-like protein	(+) ssRNA	Fragaria x ananassa
909	NC_005896.2/YP_025089.1	4	4	0	0	0	Strawberry pallidosis-associated virus	coat protein	(+) ssRNA	Fragaria x ananassa
910	NC_005897.1/YP_025093.1	2	2	0	0	0	Pirital mammarenavirus	L protein	(-) ssRNA	Sigmodon alstoni
911	NC_005903.1/YP_025106.1	4	4	0	0	0	Agropyron mosaic virus	polyprotein	(+) ssRNA	Elymus repens
912	NC_005975.1/YP_052850.1	2	2	0	0	0	Maize mosaic nucleorhabdovirus	N	(-) ssRNA	Rottboellia
913	NC_005975.1/YP_052851.1	2	2	0	0	0	Maize mosaic nucleorhabdovirus	P	(-) ssRNA	Rottboellia
914	NC_005975.1/YP_052852.1	2	2	0	0	0	Maize mosaic nucleorhabdovirus	3	(-) ssRNA	Rottboellia
915	NC_005975.1/YP_052854.1	2	2	0	0	0	Maize mosaic nucleorhabdovirus	G	(-) ssRNA	Rottboellia
916	NC_005975.1/YP_052855.1	2	2	0	0	0	Maize mosaic nucleorhabdovirus	L	(-) ssRNA	Rottboellia
917	NC_005976.2/YP_052856.2	2	2	0	0	0	Penicillium stoloniferum virus S	RNA-dependent RNA polymerase	dsRNA	Penicillium stoloniferum
918	NC_005977.2/YP_052857.1	2	2	0	0	0	Penicillium stoloniferum virus S	capsid protein	dsRNA	Penicillium stoloniferum
919	NC_005986.1/YP_052931.1	6	6	0	0	0	Palyam virus	outer capsid protein VP2	dsRNA	Bos taurus
920	NC_005988.1/YP_052933.1	3	3	0	0	0	Palyam virus	inner capsid (core) protein VP7	dsRNA	Bos taurus
921	NC_005989.1/YP_052934.1	3	3	0	0	0	Palyam virus	inner capsid (core) protein VP3	dsRNA	Bos taurus
922	NC_005992.1/YP_052937.1	3	3	0	0	0	Palyam virus	minor core protein VP6	dsRNA	Bos taurus
923	NC_006007.1/YP_052952.1	5	5	0	0	0	Bluetongue virus	NS2 protein	dsRNA	Culicoides obsoletus
924	NC_006010.1/YP_052955.1	7	7	0	0	0	Bluetongue virus	capsid protein VP5	dsRNA	Culicoides obsoletus
925	NC_006011.1/YP_052956.1	14	14	0	0	0	African horse sickness virus	VP7 protein	dsRNA	Equus asinus x caballus
926	NC_006012.1/YP_052957.1	22	22	0	0	0	African horse sickness virus	inner capsid protein	dsRNA	Equus asinus x caballus
927	NC_006013.2/YP_052958.1	11	11	0	0	0	Bluetongue virus	VP2	dsRNA	Culicoides obsoletus
928	NC_006014.1/YP_052959.1	14	14	0	0	0	Bluetongue virus	hypothetical protein	dsRNA	Culicoides obsoletus
929	NC_006015.1/YP_052960.1	2	2	0	0	0	Bluetongue virus	hypothetical protein	dsRNA	Culicoides obsoletus
930	NC_006016.1/YP_052961.1	8	8	0	0	0	African horse sickness virus	hypothetical protein	dsRNA	Equus asinus x caballus
931	NC_006017.1/YP_052962.1	30	30	0	0	0	African horse sickness virus	capsid protein 3	dsRNA	Equus asinus x caballus
932	NC_006018.1/YP_052963.1	7	7	0	0	0	African horse sickness virus	capsid protein 5	dsRNA	Equus asinus x caballus
933	NC_006019.1/YP_052964.1	11	11	0	0	0	African horse sickness virus	VP6	dsRNA	Equus asinus x caballus
934	NC_006021.1/YP_052966.1	5	5	0	0	0	African horse sickness virus	RNA-dependent RNA polymerase	dsRNA	Equus asinus x caballus
935	NC_006022.1/YP_052967.1	7	7	0	0	0	Bluetongue virus	VP7	dsRNA	Culicoides obsoletus
936	NC_006023.1/YP_052968.1	8	8	0	0	0	Bluetongue virus	hypothetical protein	dsRNA	Culicoides obsoletus
937	NC_006024.2/YP_052969.2	15	15	0	0	0	Bluetongue virus	hypothetical protein	dsRNA	Culicoides obsoletus
938	NC_006025.1/YP_052970.1	14	14	0	0	0	Bluetongue virus	hypothetical protein	dsRNA	Culicoides obsoletus
939	NC_006056.1/YP_053924.1	2	2	0	0	0	Arabis mosaic virus	polyprotein P2	(+) ssRNA	Phlox
940	NC_006057.1/YP_053925.1	2	2	0	0	0	Arabis mosaic virus	polyprotein 1	(+) ssRNA	Phlox
941	NC_006059.1/YP_054406.1	2	2	0	0	0	Zygocactus virus X	coat protein	(+) ssRNA	Schlumbergera
942	NC_006060.1/YP_054408.1	2	2	0	0	0	Opuntia virus X	triple gene block protein 1	(+) ssRNA	Opuntia
943	NC_006061.1/YP_054413.1	10	10	0	0	0	Potato yellow vein virus	coat protein minor	(+) ssRNA	Solanum tuberosum subsp. andigenum
944	NC_006061.1/YP_054414.1	6	6	0	0	0	Potato yellow vein virus	hypothetical protein	(+) ssRNA	Solanum tuberosum subsp. andigenum
945	NC_006063.1/YP_054417.1	20	20	0	0	0	Potato yellow vein virus	heat shock protein homologue	(+) ssRNA	Solanum tuberosum subsp. andigenum
946	NC_006063.1/YP_054419.1	6	6	0	0	0	Potato yellow vein virus	hypothetical protein	(+) ssRNA	Solanum tuberosum subsp. andigenum
947	NC_006063.1/YP_054421.1	34	34	0	0	0	Potato yellow vein virus	coat protein	(+) ssRNA	Solanum tuberosum subsp. andigenum
948	NC_006213.1/YP_009555238.1	216	216	0	0	0	Human coronavirus OC43 (HCoV-OC43)	Orf1ab	(+) ssRNA	Homo sapiens
949	NC_006213.1/YP_009555239.1	63	63	0	0	0	Human coronavirus OC43 (HCoV-OC43)	ns2	(+) ssRNA	Homo sapiens
950	NC_006213.1/YP_009555241.1	86	85	0	1	0	Human coronavirus OC43 (HCoV-OC43)	spike surface glycoprotein	(+) ssRNA	Homo sapiens
951	NC_006213.1/YP_009555244.1	61	60	0	1	0	Human coronavirus OC43 (HCoV-OC43)	membrane protein	(+) ssRNA	Homo sapiens
952	NC_006213.1/YP_009555245.1	150	150	0	0	0	Human coronavirus OC43 (HCoV-OC43)	nucleocapsid protein	(+) ssRNA	Homo sapiens
953	NC_006262.1/YP_077181.1	2	2	0	0	0	Watermelon mosaic virus	polyprotein	(+) ssRNA	Habenaria radiata
954	NC_006265.1/YP_077185.1	5	5	0	0	0	Carrot red leaf virus	p0 protein	(+) ssRNA	Daucus carota subsp. carota
955	NC_006265.1/YP_077186.1	8	8	0	0	0	Carrot red leaf virus	RNA-dependent RNA polymerase	(+) ssRNA	Daucus carota subsp. carota
956	NC_006265.1/YP_077188.1	5	5	0	0	0	Carrot red leaf virus	CP readthrough protein	(+) ssRNA	Daucus carota subsp. carota
957	NC_006296.2/YP_087120.2	3	3	0	0	0	Rinderpest virus (strain Kabete O)	N protein	(-) ssRNA	Bubalus bubalis
958	NC_006296.2/YP_087121.2	3	3	0	0	0	Rinderpest virus (strain Kabete O)	P protein	(-) ssRNA	Bubalus bubalis
959	NC_006296.2/YP_087123.1	2	2	0	0	0	Rinderpest virus (strain Kabete O)	M protein	(-) ssRNA	Bubalus bubalis
960	NC_006296.2/YP_087124.2	3	3	0	0	0	Rinderpest virus (strain Kabete O)	F protein	(-) ssRNA	Bubalus bubalis
961	NC_006296.2/YP_087125.2	3	3	0	0	0	Rinderpest virus (strain Kabete O)	H protein	(-) ssRNA	Bubalus bubalis
962	NC_006296.2/YP_087126.2	2	2	0	0	0	Rinderpest virus (strain Kabete O)	L protein	(-) ssRNA	Bubalus bubalis
963	NC_006306.2/YP_002302329.1	131	130	0	1	0	Influenza C virus (C/Ann Arbor/1/50)	nonstructural protein 1	(-) ssRNA	Sus scrofa
964	NC_006307.2/YP_089652.1	102	102	0	0	0	Influenza C virus (C/Ann Arbor/1/50)	polymerase 2	(-) ssRNA	Sus scrofa
965	NC_006308.2/YP_089653.1	67	67	0	0	0	Influenza C virus (C/Ann Arbor/1/50)	polymerase 1	(-) ssRNA	Sus scrofa
966	NC_006309.2/YP_089654.1	75	75	0	0	0	Influenza C virus (C/Ann Arbor/1/50)	polymerase 3	(-) ssRNA	Sus scrofa
967	NC_006310.2/YP_089655.1	5	5	0	0	0	Influenza C virus (C/Ann Arbor/1/50)	hemagglutinin-esterase-fusion	(-) ssRNA	Sus scrofa
968	NC_006311.1/YP_089656.1	96	93	0	3	0	Influenza C virus (C/Ann Arbor/1/50)	nucleoprotein	(-) ssRNA	Sus scrofa
969	NC_006313.1/YP_089660.1	3	3	0	0	0	Brazilian mammarenavirus	L protein	(-) ssRNA	Homo sapiens
970	NC_006315.1/YP_089663.1	3	3	0	0	0	Citrus psorosis virus	54 kDa protein	(-) ssRNA	Citrus aurantiifolia
971	NC_006316.1/YP_089664.1	3	3	0	0	0	Citrus psorosis virus	49 kDa protein	(-) ssRNA	Citrus aurantiifolia
972	NC_006317.1/YP_089666.1	2	2	0	0	0	Brazilian mammarenavirus	nucleocapsid protein	(-) ssRNA	Homo sapiens
973	NC_006318.1/YP_089667.1	7	7	0	0	0	Sandfly fever Naples virus (SFNV)	viral sRNA NS protein	(-) ssRNA	Phlebotomus perniciosus
974	NC_006318.1/YP_089668.1	14	14	0	0	0	Sandfly fever Naples virus (SFNV)	viral sRNA N protein	(-) ssRNA	Phlebotomus perniciosus
975	NC_006320.1/YP_089671.1	4	4	0	0	0	Sandfly fever Naples virus (SFNV)	Glycoproteins G1 and G2 precursor	(-) ssRNA	Phlebotomus perniciosus
976	NC_006383.2/YP_133821.1	51	51	0	0	0	Peste des petits ruminants virus	nucleocapsid protein	(-) ssRNA	Ovis aries
977	NC_006383.2/YP_133825.1	5	5	0	0	0	Peste des petits ruminants virus	matrix protein	(-) ssRNA	Ovis aries
978	NC_006383.2/YP_133827.2	22	22	0	0	0	Peste des petits ruminants virus	haemagglutinin	(-) ssRNA	Ovis aries
979	NC_006383.2/YP_133828.1	57	57	0	0	0	Peste des petits ruminants virus	large protein	(-) ssRNA	Ovis aries
980	NC_006428.1/YP_138505.1	2	1	0	1	0	Simian rubulavirus	P protein	(-) ssRNA	Simiiformes
981	NC_006429.1/YP_142350.1	4	4	0	0	0	Mokola lyssavirus	nucleoprotein N	(-) ssRNA	Chodsigoa caovansunga
982	NC_006429.1/YP_142351.1	4	4	0	0	0	Mokola lyssavirus	phosphoprotein M1	(-) ssRNA	Chodsigoa caovansunga
983	NC_006429.1/YP_142352.1	3	3	0	0	0	Mokola lyssavirus	M2 protein	(-) ssRNA	Chodsigoa caovansunga
984	NC_006429.1/YP_142353.1	4	4	0	0	0	Mokola lyssavirus	transmembrane glycoprotein G	(-) ssRNA	Chodsigoa caovansunga
985	NC_006429.1/YP_142354.1	2	2	0	0	0	Mokola lyssavirus	L protein	(-) ssRNA	Chodsigoa caovansunga
986	NC_006430.1/YP_138511.1	33	33	0	0	0	Mammalian rubulavirus 5	nucleocapsid protein	(-) ssRNA	--
987	NC_006430.1/YP_138512.1	36	27	0	9	0	Mammalian rubulavirus 5	phosphoprotein	(-) ssRNA	--
988	NC_006430.1/YP_138514.1	25	25	0	0	0	Mammalian rubulavirus 5	membrane protein	(-) ssRNA	--
989	NC_006430.1/YP_138515.1	5	5	0	0	0	Mammalian rubulavirus 5	fusion protein	(-) ssRNA	--
990	NC_006430.1/YP_138517.1	31	31	0	0	0	Mammalian rubulavirus 5	hemagglutinin-neuraminidase protein	(-) ssRNA	--
991	NC_006430.1/YP_138518.1	39	39	0	0	0	Mammalian rubulavirus 5	L protein	(-) ssRNA	--
992	NC_006431.1/YP_138519.1	2	2	0	0	0	Cryphonectria hypovirus 4	polyprotein	dsRNA	Cryphonectria parasitica
993	NC_006432.1/YP_138520.1	6	6	0	0	0	Sudan ebolavirus	nucleoprotein	(-) ssRNA	Myonycteris torquata
994	NC_006432.1/YP_138521.1	4	4	0	0	0	Sudan ebolavirus	polymerase complex protein	(-) ssRNA	Myonycteris torquata
995	NC_006432.1/YP_138522.1	5	5	0	0	0	Sudan ebolavirus	matrix protein	(-) ssRNA	Myonycteris torquata
996	NC_006432.1/YP_138523.1	7	5	0	2	0	Sudan ebolavirus	spike glycoprotein	(-) ssRNA	Myonycteris torquata
997	NC_006432.1/YP_138525.1	4	4	0	0	0	Sudan ebolavirus	minor nucleoprotein	(-) ssRNA	Myonycteris torquata
998	NC_006432.1/YP_138526.1	6	6	0	0	0	Sudan ebolavirus	membrane-associated protein	(-) ssRNA	Myonycteris torquata
999	NC_006432.1/YP_138527.1	5	5	0	0	0	Sudan ebolavirus	RNA-dependent RNA polymerase	(-) ssRNA	Myonycteris torquata
1000	NC_006433.1/YP_138528.1	3	3	0	0	0	Hantavirus Z10	nucleocapsid protein	(-) ssRNA	Homo sapiens
1001	NC_006437.1/YP_138532.1	2	2	0	0	0	Hantavirus Z10	G1/G2 glycoprotein	(-) ssRNA	Homo sapiens
1002	NC_006441.1/YP_138537.1	2	2	0	0	0	Amasya cherry disease-associated mycovirus	RNA-dependent RNA polymerase	dsRNA	Fungi
1003	NC_006447.1/YP_138543.1	4	1	0	3	0	Cali mammarenavirus	GPC precursor protein	(-) ssRNA	Nephelomys albigularis
1004	NC_006447.1/YP_138544.1	3	3	0	0	0	Cali mammarenavirus	N protein	(-) ssRNA	Nephelomys albigularis
1005	NC_006494.1/YP_145791.1	9	8	0	1	0	Varroa destructor virus 1	polyprotein	(+) ssRNA	Varroa destructor
1006	NC_006497.1/YP_145796.1	12	12	0	0	0	Salmon isavirus	P6	(-) ssRNA	Pollachius virens
1007	NC_006498.1/YP_145798.1	22	22	0	0	0	Salmon isavirus	P4	(-) ssRNA	Pollachius virens
1008	NC_006499.1/YP_145800.1	5	5	0	0	0	Salmon isavirus	putative HA protein	(-) ssRNA	Pollachius virens
1009	NC_006500.2/YP_145801.1	12	12	0	0	0	Salmon isavirus	putative acetylesterase	(-) ssRNA	Pollachius virens
1010	NC_006501.1/YP_145802.1	12	12	0	0	0	Salmon isavirus	putative PA protein	(-) ssRNA	Pollachius virens
1011	NC_006502.1/YP_145803.1	14	14	0	0	0	Salmon isavirus	putative nucleocapsid protein	(-) ssRNA	Pollachius virens
1012	NC_006503.1/YP_145804.1	9	9	0	0	0	Salmon isavirus	putative PB1 protein	(-) ssRNA	Pollachius virens
1013	NC_006504.1/YP_145805.1	2	1	0	1	0	Thogoto thogotovirus	ML	(-) ssRNA	Mungos mungo
1014	NC_006505.1/YP_145807.1	28	28	0	0	0	Salmon isavirus (ISAV)	PB2 polymerase	(-) ssRNA	Pollachius virens
1015	NC_006551.1/YP_164264.1	266	266	0	0	0	Usutu virus	polyprotein	(+) ssRNA	Culex perexiguus
1016	NC_006558.1/YP_164438.1	34	34	0	0	0	Getah virus (GETV)	nsP1234 polyprotein	(+) ssRNA	Sus scrofa
1017	NC_006558.1/YP_164439.1	35	35	0	0	0	Getah virus (GETV)	C-P62-6K-E1 polyprotein	(+) ssRNA	Sus scrofa
1018	NC_006572.1/YP_170704.1	16	13	0	3	0	Mopeia Lassa virus reassortant 29	polymerase RDRP	(-) ssRNA	Chlorocebus aethiops
1019	NC_006573.1/YP_170705.1	6	6	0	0	0	Mopeia Lassa virus reassortant 29	glycoprotein precursor	(-) ssRNA	Chlorocebus aethiops
1020	NC_006573.1/YP_170706.1	11	11	0	0	0	Mopeia Lassa virus reassortant 29	nucleocapsid protein	(-) ssRNA	Chlorocebus aethiops
1021	NC_006574.1/YP_170708.1	16	13	0	3	0	Mopeia virus AN20410	polymerase RDRP	(-) ssRNA	Mastomys natalensis
1022	NC_006575.1/YP_170709.1	3	3	0	0	0	Mopeia virus AN20410	glycoprotein precursor	(-) ssRNA	Mastomys natalensis
1023	NC_006575.1/YP_170710.1	2	2	0	0	0	Mopeia virus AN20410	nucleocapsid protein	(-) ssRNA	Mastomys natalensis
1024	NC_006577.2/YP_173236.1	17	17	0	0	0	Human coronavirus HKU1 (HCoV-HKU1)	orf1ab polyprotein	(+) ssRNA	Homo sapiens
1025	NC_006577.2/YP_173237.1	15	15	0	0	0	Human coronavirus HKU1 (HCoV-HKU1)	hemagglutinin-esterase glycoprotein	(+) ssRNA	Homo sapiens
1026	NC_006577.2/YP_173238.1	27	27	0	0	0	Human coronavirus HKU1 (HCoV-HKU1)	spike glycoprotein	(+) ssRNA	Homo sapiens
1027	NC_006577.2/YP_173241.1	15	15	0	0	0	Human coronavirus HKU1 (HCoV-HKU1)	membrane glycoprotein	(+) ssRNA	Homo sapiens
1028	NC_006577.2/YP_173242.1	17	17	0	0	0	Human coronavirus HKU1 (HCoV-HKU1)	nucleocapsid phosphoprotein	(+) ssRNA	Homo sapiens
1029	NC_006577.2/YP_173243.1	17	17	0	0	0	Human coronavirus HKU1 (HCoV-HKU1)	nucleocapsid phosphoprotein 2	(+) ssRNA	Homo sapiens
1030	NC_006579.1/YP_173326.1	4	4	0	0	0	Pneumonia virus of mice J3666	nucleocapsid protein	(-) ssRNA	Mus musculus
1031	NC_006579.1/YP_173327.1	4	4	0	0	0	Pneumonia virus of mice J3666	phosphoprotein	(-) ssRNA	Mus musculus
1032	NC_006579.1/YP_173329.1	8	8	0	0	0	Pneumonia virus of mice J3666	matrix protein	(-) ssRNA	Mus musculus
1033	NC_006579.1/YP_173331.1	4	3	0	1	0	Pneumonia virus of mice J3666	attachment protein	(-) ssRNA	Mus musculus
1034	NC_006579.1/YP_173332.1	6	6	0	0	0	Pneumonia virus of mice J3666	fusion protein	(-) ssRNA	Mus musculus
1035	NC_006579.1/YP_173335.1	3	3	0	0	0	Pneumonia virus of mice J3666	polymerase subunit	(-) ssRNA	Mus musculus
1036	NC_006939.1/YP_224015.1	4	4	0	0	0	Olive mild mosaic virus	RNA-dependent RNA polymerase	(+) ssRNA	Olea europaea
1037	NC_006939.1/YP_224017.1	4	4	0	0	0	Olive mild mosaic virus	p52	(+) ssRNA	Olea europaea
1038	NC_006939.1/YP_224020.1	18	18	0	0	0	Olive mild mosaic virus	coat protein	(+) ssRNA	Olea europaea
1039	NC_006943.1/YP_224088.1	3	3	0	0	0	Hydrangea ringspot virus	coat protein	(+) ssRNA	Chenopodium quinoa
1040	NC_006944.1/YP_224093.1	2	2	0	0	0	Mint virus 1	HSP 70h	(+) ssRNA	Mentha
1041	NC_006944.1/YP_224096.1	3	3	0	0	0	Mint virus 1	coat protein	(+) ssRNA	Mentha
1042	NC_006948.1/YP_224138.1	3	3	0	0	0	Mint virus X	coat protein	(+) ssRNA	Mentha x gracilis
1043	NC_006963.2/YP_227360.1	3	3	0	0	0	Blackberry yellow vein-associated virus	p62	(+) ssRNA	Rubus ursinus
1044	NC_007017.2/YP_238475.1	2	2	0	0	0	Pelargonium line pattern virus	RNA dependent-RNA polymerase	(+) ssRNA	Chenopodium quinoa
1045	NC_007017.2/YP_238481.1	2	2	0	0	0	Pelargonium line pattern virus	coat protein	(+) ssRNA	Chenopodium quinoa
1046	NC_007180.1/YP_254713.1	2	2	0	0	0	Thunberg fritillary mosaic virus	polyprotein	(+) ssRNA	Fritillaria thunbergii
1047	NC_007192.1/YP_263303.1	2	2	0	0	0	Lily virus X	replication protein	(+) ssRNA	Lilium formosanum
1048	NC_007192.1/YP_263304.1	3	3	0	0	0	Lily virus X	triple gene block protein 1	(+) ssRNA	Lilium formosanum
1049	NC_007192.1/YP_263307.1	2	2	0	0	0	Lily virus X	coat protein	(+) ssRNA	Lilium formosanum
1050	NC_007241.1/YP_272124.1	7	7	0	0	0	Vicia cryptic virus	putative RNA dependent RNA polymerase	dsRNA	Vicia faba
1051	NC_007242.1/YP_272125.1	7	7	0	0	0	Vicia cryptic virus	coat protein	dsRNA	Vicia faba
1052	NC_007289.1/YP_277429.1	5	5	0	0	0	Potato virus S	25K protein	(+) ssRNA	Solanum tuberosum
1053	NC_007289.1/YP_277431.1	6	6	0	0	0	Potato virus S	5'-extended coat protein	(+) ssRNA	Solanum tuberosum
1054	NC_007289.1/YP_277433.1	22	22	0	0	0	Potato virus S	coat protein	(+) ssRNA	Solanum tuberosum
1055	NC_007340.1/YP_293694.1	21	21	0	0	0	Tomato chlorosis virus	1a polyprotein	(+) ssRNA	Solanum lycopersicum
1056	NC_007341.1/YP_293701.1	20	20	0	0	0	Tomato chlorosis virus	P59	(+) ssRNA	Solanum lycopersicum
1057	NC_007341.1/YP_293703.1	69	69	0	0	0	Tomato chlorosis virus	coat protein	(+) ssRNA	Solanum lycopersicum
1058	NC_007341.1/YP_293704.1	28	28	0	0	0	Tomato chlorosis virus	minor coat protein	(+) ssRNA	Solanum lycopersicum
1059	NC_007341.1/YP_293705.1	19	19	0	0	0	Tomato chlorosis virus	P27	(+) ssRNA	Solanum lycopersicum
1060	NC_007357.1/YP_308664.1	12	12	0	0	0	Influenza A virus (A/goose/Guangdong/1/1996(H5N1))	polymerase	(-) ssRNA	Sus scrofa
1061	NC_007358.1/YP_308665.1	26	26	0	0	0	Influenza A virus (A/goose/Guangdong/1/1996(H5N1))	polymerase	(-) ssRNA	Sus scrofa
1062	NC_007359.1/YP_308666.1	15	14	0	1	0	Influenza A virus (A/goose/Guangdong/1/1996(H5N1))	polymerase	(-) ssRNA	Sus scrofa
1063	NC_007360.1/YP_308667.1	4	4	0	0	0	Influenza A virus (A/goose/Guangdong/1/1996(H5N1))	nucleocapsid protein	(-) ssRNA	Sus scrofa
1064	NC_007361.1/YP_308668.1	41	40	0	1	0	Influenza A virus (A/goose/Guangdong/1/1996(H5N1))	neuraminidase	(-) ssRNA	Sus scrofa
1065	NC_007363.1/YP_308671.1	67	67	0	0	0	Influenza A virus (A/goose/Guangdong/1/1996(H5N1))	matrix protein 1	(-) ssRNA	Sus scrofa
1066	NC_007364.1/YP_308673.1	75	75	0	0	0	Influenza A virus (A/goose/Guangdong/1/1996(H5N1))	nonstructural protein 1	(-) ssRNA	Sus scrofa
1067	NC_007366.1/YP_308839.1	2217	2216	0	1	0	Influenza A virus (A/New York/392/2004(H3N2))	hemagglutinin	(-) ssRNA	Homo sapiens
1068	NC_007367.1/YP_308841.1	1954	1952	0	2	0	Influenza A virus (A/New York/392/2004(H3N2))	matrix protein 1	(-) ssRNA	Homo sapiens
1069	NC_007368.1/YP_308842.1	4199	4195	0	4	0	Influenza A virus (A/New York/392/2004(H3N2))	neuraminidase	(-) ssRNA	Homo sapiens
1070	NC_007369.1/YP_308843.1	4133	4132	0	1	0	Influenza A virus (A/New York/392/2004(H3N2))	nucleocapsid protein	(-) ssRNA	Homo sapiens
1071	NC_007370.1/YP_308845.1	2396	2396	0	0	0	Influenza A virus (A/New York/392/2004(H3N2))	nonstructural protein 1	(-) ssRNA	Homo sapiens
1072	NC_007371.1/YP_308846.1	4288	4288	0	0	0	Influenza A virus (A/New York/392/2004(H3N2))	polymerase PA	(-) ssRNA	Homo sapiens
1073	NC_007372.1/YP_308847.1	3640	3640	0	0	0	Influenza A virus (A/New York/392/2004(H3N2))	polymerase PB1	(-) ssRNA	Homo sapiens
1074	NC_007373.1/YP_308849.1	5741	5738	0	3	0	Influenza A virus (A/New York/392/2004(H3N2))	polymerase PB2	(-) ssRNA	Homo sapiens
1075	NC_007374.1/YP_308850.1	43	43	0	0	0	Influenza A virus (A/Korea/426/1968(H2N2))	hemagglutinin	(-) ssRNA	Homo sapiens
1076	NC_007375.1/YP_308851.1	93	93	0	0	0	Influenza A virus (A/Korea/426/1968(H2N2))	PB1 polymerase subunit	(-) ssRNA	Homo sapiens
1077	NC_007376.1/YP_308852.1	236	236	0	0	0	Influenza A virus (A/Korea/426/1968(H2N2))	polymerase PA	(-) ssRNA	Homo sapiens
1078	NC_007377.1/YP_308854.1	200	200	0	0	0	Influenza A virus (A/Korea/426/1968(H2N2))	membrane protein M1	(-) ssRNA	Homo sapiens
1079	NC_007378.1/YP_308855.1	226	226	0	0	0	Influenza A virus (A/Korea/426/1968(H2N2))	polymerase PB2	(-) ssRNA	Homo sapiens
1080	NC_007380.1/YP_308870.1	185	185	0	0	0	Influenza A virus (A/Korea/426/1968(H2N2))	nonstructural protein 1	(-) ssRNA	Homo sapiens
1081	NC_007381.1/YP_308871.1	215	215	0	0	0	Influenza A virus (A/Korea/426/1968(H2N2))	nucleoprotein	(-) ssRNA	Homo sapiens
1082	NC_007382.1/YP_308872.1	177	176	0	1	0	Influenza A virus (A/Korea/426/1968(H2N2))	neuraminidase	(-) ssRNA	Homo sapiens
1083	NC_007447.1/YP_337908.1	3	3	0	0	0	Breda virus	membrane glycoprotein	(+) ssRNA	Bos taurus
1084	NC_007447.1/YP_337909.1	2	1	0	1	0	Breda virus	hemagglutinin esterase	(+) ssRNA	Bos taurus
1085	NC_007448.1/YP_337911.1	2	2	0	0	0	Grapevine leafroll-associated virus 2	polyprotein	(+) ssRNA	Vitis vinifera
1086	NC_007448.1/YP_337914.1	2	2	0	0	0	Grapevine leafroll-associated virus 2	heat shock protein-70-like protein	(+) ssRNA	Vitis vinifera
1087	NC_007448.1/YP_337915.1	2	2	0	0	0	Grapevine leafroll-associated virus 2	63 kDa protein	(+) ssRNA	Vitis vinifera
1088	NC_007448.1/YP_337916.1	2	2	0	0	0	Grapevine leafroll-associated virus 2	minor capsid protein	(+) ssRNA	Vitis vinifera
1089	NC_007448.1/YP_337919.1	7	7	0	0	0	Grapevine leafroll-associated virus 2	24 kDa protein	(+) ssRNA	Vitis vinifera
1090	NC_007518.1/YP_386495.1	2	2	0	0	0	Heterocapsa circularisquama RNA virus 01	polyprotein coding for replicases including RNA-dependent RNA polymerase region	(+) ssRNA	Heterocapsa circularisquama
1091	NC_007518.1/YP_386496.1	2	2	0	0	0	Heterocapsa circularisquama RNA virus 01	major viral capsid protein	(+) ssRNA	Heterocapsa circularisquama
1092	NC_007545.1/YP_392488.1	6	6	0	0	0	Rotavirus C	nonstructural protein 2	dsRNA	Homo sapiens
1093	NC_007546.1/YP_392489.1	9	9	0	0	0	Rotavirus C	structural protein 2	dsRNA	Homo sapiens
1094	NC_007547.1/YP_392464.1	5	5	0	0	0	Rotavirus C	structural protein VP1	dsRNA	Homo sapiens
1095	NC_007569.1/YP_392511.1	4	4	0	0	0	Rotavirus C	nonstructural protein	dsRNA	Homo sapiens
1096	NC_007570.1/YP_392512.1	48	48	0	0	0	Rotavirus C	major inner capsid protein	dsRNA	Homo sapiens
1097	NC_007571.1/YP_392513.1	74	74	0	0	0	Rotavirus C	outer capsid protein	dsRNA	Homo sapiens
1098	NC_007572.1/YP_392514.1	7	7	0	0	0	Rotavirus C	outer capsid spike protein	dsRNA	Homo sapiens
1099	NC_007574.1/YP_392516.1	6	6	0	0	0	Rotavirus C	guanylyltransferase	dsRNA	Homo sapiens
1100	NC_007642.1/YP_425087.1	2	2	0	0	0	Lettuce necrotic yellows virus	nucleocapsid protein	(-) ssRNA	Sonchus hydrophilus
1101	NC_007679.1/YP_446992.1	2	2	0	0	0	Nerine virus X	replicase protein	(+) ssRNA	Nerine sarniensis
1102	NC_007728.1/YP_459919.1	13	13	0	0	0	East Asian Passiflora virus (EAPV)	polyprotein	(+) ssRNA	Passiflora edulis
1103	NC_007733.2/YP_459964.1	3	3	0	0	0	Angelonia flower break virus	coat protein	(+) ssRNA	Angelonia angustifolia
1104	NC_007753.1/YP_460043.1	2	2	0	0	0	Peruvian horse sickness virus	VP6	dsRNA	Equus caballus
1105	NC_007757.1/YP_460047.1	2	2	0	0	0	Peruvian horse sickness virus	NS3	dsRNA	Equus caballus
1106	NC_007803.1/YP_512244.1	3	3	0	0	0	Beilong virus	nucleocapsid protein	(-) ssRNA	Rattus
1107	NC_007803.1/YP_512245.1	3	3	0	0	0	Beilong virus	phosphoprotein	(-) ssRNA	Rattus
1108	NC_007803.1/YP_512249.1	3	3	0	0	0	Beilong virus	matrix protein	(-) ssRNA	Rattus
1109	NC_007803.1/YP_512250.1	3	3	0	0	0	Beilong virus	fusion protein	(-) ssRNA	Rattus
1110	NC_007803.1/YP_512252.1	3	3	0	0	0	Beilong virus	transmembrane protein	(-) ssRNA	Rattus
1111	NC_007803.1/YP_512254.1	3	3	0	0	0	Beilong virus	large protein	(-) ssRNA	Rattus
1112	NC_007816.2/YP_009032642.1	2	2	0	0	0	Cucumber leaf spot virus	movement protein	(+) ssRNA	Nicotiana clevelandii
1113	NC_007915.3/YP_529548.1	8	8	0	0	0	Penaeid shrimp infectious myonecrosis virus	structural protein	dsRNA	Penaeus vannamei
1114	NC_007915.3/YP_529549.2	8	7	0	1	0	Penaeid shrimp infectious myonecrosis virus	RNA-dependent polymerase	dsRNA	Penaeus vannamei
1115	NC_007919.3/YP_004849307.1	3	3	0	0	0	Nora virus	ORF1	(+) ssRNA	Drosophila melanogaster
1116	NC_007919.3/YP_004849308.1	4	4	0	0	0	Nora virus	replication polyprotein	(+) ssRNA	Drosophila melanogaster
1117	NC_007919.3/YP_004849309.1	2	2	0	0	0	Nora virus	ORF3	(+) ssRNA	Drosophila melanogaster
1118	NC_007919.3/YP_004849310.1	2	2	0	0	0	Nora virus	capsid protein	(+) ssRNA	Drosophila melanogaster
1119	NC_007920.1/YP_529670.1	2	2	0	0	0	Gremmeniella abietina type B RNA virus XL1	putative polyprotein	dsRNA	Gremmeniella abietina
1120	NC_008020.1/YP_595731.1	4	4	0	0	0	Daphne virus S (DVS)	coat protein	(+) ssRNA	Daphne odora
1121	NC_008029.1/YP_610950.1	24	24	0	0	0	Homalodisca coagulata virus 1	nonstructural protein precursor	(+) ssRNA	Homalodisca vitripennis
1122	NC_008038.1/YP_611152.1	3	3	0	0	0	Prune dwarf virus	movement protein	(+) ssRNA	Prunus
1123	NC_008038.1/YP_611153.1	9	9	0	0	0	Prune dwarf virus	coat protein	(+) ssRNA	Prunus
1124	NC_008039.1/YP_611154.1	2	2	0	0	0	Prune dwarf virus	putative viral replicase	(+) ssRNA	Prunus
1125	NC_008041.1/YP_611157.1	90	89	0	1	0	Redspotted grouper nervous necrosis virus	coat protein	(+) ssRNA	Hyporthodus septemfasciatus
1126	NC_008169.1/YP_654538.1	3	3	0	0	0	Citrus leprosis virus C	replicase	(+) ssRNA	Citrus sinensis
1127	NC_008169.1/YP_654539.1	32	32	0	0	0	Citrus leprosis virus C	p29	(+) ssRNA	Citrus sinensis
1128	NC_008170.1/YP_654541.1	3	3	0	0	0	Citrus leprosis virus C	p61	(+) ssRNA	Citrus sinensis
1129	NC_008170.1/YP_654542.1	3	2	0	1	0	Citrus leprosis virus C	putative movement protein	(+) ssRNA	Citrus sinensis
1130	NC_008170.1/YP_654543.1	2	2	0	0	0	Citrus leprosis virus C	p24	(+) ssRNA	Citrus sinensis
1131	NC_008190.1/YP_656505.1	2	2	0	0	0	Raphanus sativus cryptic virus 1	coat protein	dsRNA	Raphanus sativus
1132	NC_008191.1/YP_656506.1	2	2	0	0	0	Raphanus sativus cryptic virus 1	RNA-dependent RNA polymerase	dsRNA	Raphanus sativus
1133	NC_008250.2/YP_007947990.1	8	8	0	0	0	Duck hepatitis A virus 1 (DHAV-1)	polyprotein	(+) ssRNA	Gallus gallus
1134	NC_008266.1/YP_699987.1	2	2	0	0	0	Narcissus common latent virus	Coat protein	(+) ssRNA	Narcissus tazetta subsp. chinensis
1135	NC_008292.1/YP_717534.1	2	2	0	0	0	Passiflora latent virus	TgBP1	(+) ssRNA	Passiflora edulis
1136	NC_008292.1/YP_717537.1	2	2	0	0	0	Passiflora latent virus	CP	(+) ssRNA	Passiflora edulis
1137	NC_008300.1/YP_717920.1	4	4	0	0	0	Melon yellow spot virus	nonstructural protein	(-) ssRNA	Abelmoschus esculentus
1138	NC_008300.1/YP_717921.1	23	23	0	0	0	Melon yellow spot virus	nucleoprotein	(-) ssRNA	Abelmoschus esculentus
1139	NC_008310.2/YP_719997.2	2	2	0	0	0	Hibiscus latent Singapore virus	RNA-dependent RNA polymerase	(+) ssRNA	Hibiscus
1140	NC_008310.2/YP_719999.2	4	4	0	0	0	Hibiscus latent Singapore virus	movement protein	(+) ssRNA	Hibiscus
1141	NC_008311.1/YP_006390081.1	9	9	0	0	0	Norovirus GV	VF1	(+) ssRNA	--
1142	NC_008311.1/YP_720001.1	14	14	0	0	0	Norovirus GV	nonstructural polyprotein	(+) ssRNA	--
1143	NC_008311.1/YP_720002.1	11	11	0	0	0	Norovirus GV	VP1	(+) ssRNA	--
1144	NC_008311.1/YP_720003.1	7	7	0	0	0	Norovirus GV	VP2	(+) ssRNA	--
1145	NC_008514.1/YP_802942.1	2	2	0	0	0	Siniperca chuatsi rhabdovirus	L protein	(-) ssRNA	Siniperca chuatsi
1146	NC_008552.1/YP_842439.1	2	2	0	0	0	Narcissus symptomless virus	triple gene block protein 1	(+) ssRNA	Narcissus pseudonarcissus
1147	NC_008552.1/YP_842442.1	3	3	0	0	0	Narcissus symptomless virus	coat protein	(+) ssRNA	Narcissus pseudonarcissus
1148	NC_008585.1/YP_874188.1	2	2	0	0	0	Raspberry leaf mottle virus	HSP 70h	(+) ssRNA	Rubus idaeus
1149	NC_008604.2/YP_899469.2	17	17	0	0	0	Culex flavivirus	polyprotein	(+) ssRNA	Culex pipiens
1150	NC_008706.1/YP_941471.1	2	2	0	0	0	Strawberry necrotic shock virus	coat protein	(+) ssRNA	Fragaria vesca
1151	NC_008737.1/YP_956853.1	2	2	0	0	0	Mal de Rio Cuarto virus (MRCV)	ORF1	dsRNA	Zea mays
1152	NC_009013.1/YP_001039627.1	6	6	0	0	0	Tomato torrado virus	polyprotein	(+) ssRNA	Nicotiana glutinosa
1153	NC_009019.1/YP_001039953.1	9	9	0	0	0	Tylonycteris bat coronavirus HKU4	spike glycoprotein	(+) ssRNA	Tylonycteris pachypus
1154	NC_009019.1/YP_001039956.1	4	4	0	0	0	Tylonycteris bat coronavirus HKU4	hypothetical protein	(+) ssRNA	Tylonycteris pachypus
1155	NC_009019.1/YP_001039957.1	2	2	0	0	0	Tylonycteris bat coronavirus HKU4	hypothetical protein	(+) ssRNA	Tylonycteris pachypus
1156	NC_009019.1/YP_001039959.1	5	5	0	0	0	Tylonycteris bat coronavirus HKU4	membrane glycoprotein	(+) ssRNA	Tylonycteris pachypus
1157	NC_009019.1/YP_001039960.1	9	9	0	0	0	Tylonycteris bat coronavirus HKU4	nucleocapsid phosphoprotein	(+) ssRNA	Tylonycteris pachypus
1158	NC_009020.1/YP_001039962.1	2	2	0	0	0	Pipistrellus bat coronavirus HKU5	spike glycoprotein	(+) ssRNA	Pipistrellus abramus
1159	NC_009020.1/YP_001039968.1	5	5	0	0	0	Pipistrellus bat coronavirus HKU5	membrane glycoprotein	(+) ssRNA	Pipistrellus abramus
1160	NC_009020.1/YP_001039969.1	13	13	0	0	0	Pipistrellus bat coronavirus HKU5	nucleocapsid phosphoprotein	(+) ssRNA	Pipistrellus abramus
1161	NC_009025.1/YP_001040002.1	2	1	0	1	0	Israeli acute paralysis virus (IAPV)	polymerase polyprotein	(+) ssRNA	Apis mellifera
1162	NC_009032.1/YP_001040018.1	7	7	0	0	0	Tomato torrado virus	polyprotein	(+) ssRNA	Nicotiana glutinosa
1163	NC_009041.1/YP_001041889.1	3	3	0	0	0	Rehmannia mosaic virus	183 kDa protein	(+) ssRNA	Rehmannia glutinosa
1164	NC_009041.1/YP_001041891.1	4	4	0	0	0	Rehmannia mosaic virus	30 kDa protein	(+) ssRNA	Rehmannia glutinosa
1165	NC_009244.1/YP_001111369.1	2	2	0	0	0	Rice gall dwarf virus	RGDV P2	dsRNA	Nephotettix cincticeps
1166	NC_009246.1/YP_001111371.1	4	4	0	0	0	Rice gall dwarf virus	polypeptide	dsRNA	Nephotettix cincticeps
1167	NC_009489.1/YP_001249270.1	2	2	0	0	0	Mapuera rubulavirus	nucleocapsid protein	(-) ssRNA	Sturnira lilium
1168	NC_009527.1/YP_001285388.1	33	33	0	0	0	European bat 1 lyssavirus	nucleoprotein	(-) ssRNA	Eptesicus serotinus
1169	NC_009527.1/YP_001285389.1	38	38	0	0	0	European bat 1 lyssavirus	phosphoprotein	(-) ssRNA	Eptesicus serotinus
1170	NC_009527.1/YP_001285390.1	32	32	0	0	0	European bat 1 lyssavirus	matrix protein	(-) ssRNA	Eptesicus serotinus
1171	NC_009527.1/YP_001285391.1	36	36	0	0	0	European bat 1 lyssavirus	glycoprotein	(-) ssRNA	Eptesicus serotinus
1172	NC_009527.1/YP_001285392.1	38	38	0	0	0	European bat 1 lyssavirus	L protein	(-) ssRNA	Eptesicus serotinus
1173	NC_009528.2/YP_001285393.1	22	22	0	0	0	European bat 2 lyssavirus	nucleoprotein	(-) ssRNA	Mammalia
1174	NC_009528.2/YP_001285394.2	16	16	0	0	0	European bat 2 lyssavirus	phosphoprotein	(-) ssRNA	Mammalia
1175	NC_009528.2/YP_001285395.1	22	22	0	0	0	European bat 2 lyssavirus	matrix protein	(-) ssRNA	Mammalia
1176	NC_009528.2/YP_001285396.1	27	27	0	0	0	European bat 2 lyssavirus	glycoprotein	(-) ssRNA	Mammalia
1177	NC_009528.2/YP_001285397.1	25	25	0	0	0	European bat 2 lyssavirus	L protein	(-) ssRNA	Mammalia
1178	NC_009536.1/YP_001285481.1	10	10	0	0	0	Citrus variegation virus	coat protein	(+) ssRNA	Citrus jambhiri
1179	NC_009608.1/YP_001294924.1	2	2	0	0	0	Orchid fleck dichorhavirus	nucleocapsid protein	(-) ssRNA	Renanthera
1180	NC_009608.1/YP_001294925.1	2	2	0	0	0	Orchid fleck dichorhavirus	ORF2 protein	(-) ssRNA	Renanthera
1181	NC_009608.1/YP_001294926.1	2	2	0	0	0	Orchid fleck dichorhavirus	ORF3 protein	(-) ssRNA	Renanthera
1182	NC_009608.1/YP_001294928.1	2	2	0	0	0	Orchid fleck dichorhavirus	glycoprotein	(-) ssRNA	Renanthera
1183	NC_009609.1/YP_001294929.1	5	5	0	0	0	Orchid fleck dichorhavirus	polymerase	(-) ssRNA	Renanthera
1184	NC_009640.1/YP_001331027.1	3	3	0	0	0	Porcine rubulavirus (PorPV)	nucleocapsid protein	(-) ssRNA	Sus scrofa
1185	NC_009640.1/YP_001331028.1	3	3	0	0	0	Porcine rubulavirus (PorPV)	phosphoprotein	(-) ssRNA	Sus scrofa
1186	NC_009640.1/YP_001331033.1	2	2	0	0	0	Porcine rubulavirus (PorPV)	fusion protein	(-) ssRNA	Sus scrofa
1187	NC_009640.1/YP_001331034.1	9	9	0	0	0	Porcine rubulavirus (PorPV)	attachment protein	(-) ssRNA	Sus scrofa
1188	NC_009640.1/YP_001331035.1	5	5	0	0	0	Porcine rubulavirus (PorPV)	RNA polymerase	(-) ssRNA	Sus scrofa
1189	NC_009657.1/YP_001351683.1	4	4	0	0	0	Scotophilus bat coronavirus 512	ORF1	(+) ssRNA	Scotophilus kuhlii
1190	NC_009657.1/YP_001351685.1	13	13	0	0	0	Scotophilus bat coronavirus 512	putative ORF3	(+) ssRNA	Scotophilus kuhlii
1191	NC_009657.1/YP_001351687.1	8	8	0	0	0	Scotophilus bat coronavirus 512	matrix protein	(+) ssRNA	Scotophilus kuhlii
1192	NC_009657.1/YP_001351688.1	7	7	0	0	0	Scotophilus bat coronavirus 512	nucleocapsid protein	(+) ssRNA	Scotophilus kuhlii
1193	NC_009741.1/YP_001427385.1	2	2	0	0	0	Basella rugose mosaic virus	polyprotein	(+) ssRNA	Anredera cordifolia
1194	NC_009759.1/YP_001429586.1	2	2	0	0	0	Potato virus P (PRDV)	triple block protein 1	(+) ssRNA	Nicotiana occidentalis
1195	NC_009759.1/YP_001429589.1	3	3	0	0	0	Potato virus P (PRDV)	coat protein	(+) ssRNA	Nicotiana occidentalis
1196	NC_009894.1/YP_001497159.1	3	3	0	0	0	Akabane virus	RNA-dependent RNA polymerase	(-) ssRNA	Ovis aries
1197	NC_009895.1/YP_001497160.1	13	13	0	0	0	Akabane virus	M polyprotein	(-) ssRNA	Ovis aries
1198	NC_009896.1/YP_001497161.1	45	45	0	0	0	Akabane virus	nucleocapsid	(-) ssRNA	Ovis aries
1199	NC_009942.1/YP_001527877.1	1870	1821	0	49	0	West Nile virus (WNV)	polyprotein	(+) ssRNA	Mimomyia
1200	NC_009988.1/YP_001552234.1	29	28	0	1	0	Rhinolophus bat coronavirus HKU2	orf1ab polyprotein	(+) ssRNA	Rhinolophus sinicus
1201	NC_009988.1/YP_001552237.1	3	3	0	0	0	Rhinolophus bat coronavirus HKU2	hypothetical protein	(+) ssRNA	Rhinolophus sinicus
1202	NC_009988.1/YP_001552239.1	5	5	0	0	0	Rhinolophus bat coronavirus HKU2	membrane glycoprotein	(+) ssRNA	Rhinolophus sinicus
1203	NC_009988.1/YP_001552240.1	3	3	0	0	0	Rhinolophus bat coronavirus HKU2	nucleocapsid phosphoprotein	(+) ssRNA	Rhinolophus sinicus
1204	NC_009992.1/YP_001552323.1	4	4	0	0	0	Plum bark necrosis stem pitting-associated virus	polyprotein	(+) ssRNA	Prunus domestica
1205	NC_009992.1/YP_001552326.1	6	6	0	0	0	Plum bark necrosis stem pitting-associated virus	heat shock protein 70-like protein	(+) ssRNA	Prunus domestica
1206	NC_009992.1/YP_001552327.1	5	5	0	0	0	Plum bark necrosis stem pitting-associated virus	P61	(+) ssRNA	Prunus domestica
1207	NC_009992.1/YP_001552328.1	5	4	0	1	0	Plum bark necrosis stem pitting-associated virus	major capsid protein	(+) ssRNA	Prunus domestica
1208	NC_009992.1/YP_001552329.1	10	10	0	0	0	Plum bark necrosis stem pitting-associated virus	minor capsid protein	(+) ssRNA	Prunus domestica
1209	NC_009995.1/YP_001552410.1	3	3	0	0	0	Moroccan watermelon mosaic virus	polyprotein	(+) ssRNA	Cucurbita pepo var. melopepo
1210	NC_010178.1/YP_001642336.1	3	3	0	0	0	Pineapple mealybug wilt-associated virus 1 (PMWaV-1)	methyltransferase/helicase protein	(+) ssRNA	Ananas comosus
1211	NC_010178.1/YP_001642339.1	3	2	0	1	0	Pineapple mealybug wilt-associated virus 1 (PMWaV-1)	heat shock protein 70	(+) ssRNA	Ananas comosus
1212	NC_010178.1/YP_001642340.1	3	3	0	0	0	Pineapple mealybug wilt-associated virus 1 (PMWaV-1)	p46	(+) ssRNA	Ananas comosus
1213	NC_010178.1/YP_001642341.1	7	7	0	0	0	Pineapple mealybug wilt-associated virus 1 (PMWaV-1)	putative coat protein	(+) ssRNA	Ananas comosus
1214	NC_010178.1/YP_001642342.1	4	3	0	1	0	Pineapple mealybug wilt-associated virus 1 (PMWaV-1)	hypothetical protein	(+) ssRNA	Ananas comosus
1215	NC_010246.1/YP_001649205.1	2	1	0	1	0	Magnaporthe oryzae virus 2	coat protein	dsRNA	Pyricularia oryzae
1216	NC_010246.1/YP_001649206.1	2	2	0	0	0	Magnaporthe oryzae virus 2	RNA-dependent RNA polymerase	dsRNA	Pyricularia oryzae
1217	NC_010247.1/YP_001649209.1	2	2	0	0	0	Serra do Navio mammarenavirus	nucleocapsid protein	(-) ssRNA	Neacomys guianae
1218	NC_010251.1/YP_001649216.1	2	2	0	0	0	Serra do Navio mammarenavirus	L protein	(-) ssRNA	Neacomys guianae
1219	NC_010256.1/YP_001649226.1	3	3	0	0	0	Bear Canyon mammarenavirus	glycoprotein precursor	(-) ssRNA	Peromyscus californicus
1220	NC_010256.1/YP_001649227.1	2	2	0	0	0	Bear Canyon mammarenavirus	nucleocapsid protein	(-) ssRNA	Peromyscus californicus
1221	NC_010346.1/YP_001686786.1	2	2	0	0	0	Rose cryptic virus 1	RNA-dependent RNA polymerase	dsRNA	Rosa
1222	NC_010347.1/YP_001686787.1	2	2	0	0	0	Rose cryptic virus 1	putative coat protein	dsRNA	Rosa
1223	NC_010348.1/YP_001686788.1	3	3	0	0	0	Rose cryptic virus 1	putative coat protein	dsRNA	Rosa
1224	NC_010437.1/YP_001718603.1	2	2	0	0	0	Bat coronavirus 1A	ORF1ab polyprotein	(+) ssRNA	Miniopterus magnater
1225	NC_010437.1/YP_001718606.1	4	4	0	0	0	Bat coronavirus 1A	ORF3 protein	(+) ssRNA	Miniopterus magnater
1226	NC_010437.1/YP_001718608.1	2	2	0	0	0	Bat coronavirus 1A	membrane protein	(+) ssRNA	Miniopterus magnater
1227	NC_010437.1/YP_001718609.1	4	4	0	0	0	Bat coronavirus 1A	nucleocapsid protein	(+) ssRNA	Miniopterus magnater
1228	NC_010438.1/YP_001718611.1	3	3	0	0	0	Miniopterus bat coronavirus HKU8	ORF1a polyprotein	(+) ssRNA	Miniopterus
1229	NC_010438.1/YP_001718613.1	4	4	0	0	0	Miniopterus bat coronavirus HKU8	ORF3 protein	(+) ssRNA	Miniopterus
1230	NC_010489.1/YP_001740044.1	4	4	0	0	0	Tomato zonate spot virus	N protein	(-) ssRNA	Nicotiana rustica
1231	NC_010490.1/YP_001740045.1	2	2	0	0	0	Tomato zonate spot virus	NSm	(-) ssRNA	Nicotiana rustica
1232	NC_010521.1/YP_001788991.1	2	2	0	0	0	Squash vein yellowing virus	polyprotein	(+) ssRNA	Citrullus lanatus subsp. vulgaris
1233	NC_010538.1/YP_001798596.1	14	14	0	0	0	Hop mosaic virus	coat protein	(+) ssRNA	Humulus lupulus
1234	NC_010560.1/YP_001816771.1	5	5	0	0	0	Bean yellow disorder virus	p26	(+) ssRNA	Phaseolus vulgaris
1235	NC_010646.1/YP_001876436.1	6	6	0	0	0	Beluga whale coronavirus SW1	ORF 1a polyprotein	(+) ssRNA	Delphinapterus leucas
1236	NC_010646.1/YP_001876447.1	4	4	0	0	0	Beluga whale coronavirus SW1	ORF 10	(+) ssRNA	Delphinapterus leucas
1237	NC_010646.1/YP_001876448.1	2	2	0	0	0	Beluga whale coronavirus SW1	nucleocapsid protein	(+) ssRNA	Delphinapterus leucas
1238	NC_010661.1/YP_001883314.1	5	4	0	1	0	Cypovirus 5 (Heliothis armigera cytoplasmic polyhedrosis virus 5)	polyhedrin	dsRNA	Helicoverpa armigera
1239	NC_010662.1/YP_001883315.1	2	2	0	0	0	Cypovirus 5 (Heliothis armigera cytoplasmic polyhedrosis virus 5)	p7	dsRNA	Helicoverpa armigera
1240	NC_010667.1/YP_001883320.1	2	1	0	1	0	Cypovirus 5 (Heliothis armigera cytoplasmic polyhedrosis virus 5)	p4	dsRNA	Helicoverpa armigera
1241	NC_010700.1/YP_001911113.1	2	2	0	0	0	Whitewater Arroyo mammarenavirus	glycoprotein G1+G2 precursor	(-) ssRNA	Neotoma albigula
1242	NC_010700.1/YP_001911114.1	2	2	0	0	0	Whitewater Arroyo mammarenavirus	nucleocapsid protein	(-) ssRNA	Neotoma albigula
1243	NC_010701.1/YP_001911115.1	2	2	0	0	0	Tamiami mammarenavirus	glycoprotein precursor	(-) ssRNA	Sigmodon hispidus
1244	NC_010702.1/YP_001911118.1	2	2	0	0	0	Tamiami mammarenavirus	RNA-dependent RNA polymerase	(-) ssRNA	Sigmodon hispidus
1245	NC_010708.1/YP_001911125.1	2	2	0	0	0	Thottopalayam virus	envelope glycoprotein precursor	(-) ssRNA	Suncus murinus
1246	NC_010711.1/YP_001911137.1	4	4	0	0	0	Chronic bee paralysis virus	putative RNA dependent RNA polymerase	(+) ssRNA	Apis mellifera
1247	NC_010732.1/YP_001931933.1	5	5	0	0	0	Tobacco vein distorting virus	CP protein	(+) ssRNA	Nicotiana tabacum
1248	NC_010756.1/YP_001936017.1	2	2	0	0	0	Paraguayan mammarenavirus	glycoprotein precursor	(-) ssRNA	Sooretamys angouya
1249	NC_010757.1/YP_001936019.1	2	2	0	0	0	Flexal mammarenavirus	glycoprotein precursor	(-) ssRNA	Sooretamys angouya
1250	NC_010757.1/YP_001936020.1	2	2	0	0	0	Flexal mammarenavirus	nucleocapsid protein	(-) ssRNA	Sooretamys angouya
1251	NC_010758.1/YP_001936021.1	2	2	0	0	0	Latino mammarenavirus	glycoprotein precursor	(-) ssRNA	Calomys callosus
1252	NC_010758.1/YP_001936022.1	2	2	0	0	0	Latino mammarenavirus	nucleocapsid protein	(-) ssRNA	Calomys callosus
1253	NC_010800.1/YP_001941166.1	8	8	0	0	0	Turkey coronavirus	spike protein	(+) ssRNA	Meleagris gallopavo
1254	NC_010800.1/YP_001941170.1	3	3	0	0	0	Turkey coronavirus	membrane protein	(+) ssRNA	Meleagris gallopavo
1255	NC_010800.1/YP_001941174.1	2	2	0	0	0	Turkey coronavirus	nucleocapsid protein	(+) ssRNA	Meleagris gallopavo
1256	NC_010809.1/YP_001949870.2	2	2	0	0	0	Melon aphid-borne yellows virus	P1-P2 fusion protein	(+) ssRNA	Benincasa hispida
1257	NC_010809.1/YP_001949872.1	2	2	0	0	0	Melon aphid-borne yellows virus	read-through protein P5	(+) ssRNA	Benincasa hispida
1258	NC_010810.1/YP_001949875.1	2	2	0	0	0	Human TMEV-like cardiovirus	polyprotein	(+) ssRNA	Homo sapiens
1259	NC_011062.1/YP_002019749.1	6	6	0	0	0	Potato virus T	movement protein	(+) ssRNA	Tropaeolum tuberosum
1260	NC_011062.1/YP_002019750.1	6	6	0	0	0	Potato virus T	coat protein	(+) ssRNA	Tropaeolum tuberosum
1261	NC_011086.1/YP_002048672.1	2	2	0	0	0	Diascia yellow mottle virus	movement protein MP	(+) ssRNA	Diascia
1262	NC_011086.1/YP_002048673.1	2	2	0	0	0	Diascia yellow mottle virus	replicase-associated protein RP	(+) ssRNA	Diascia
1263	NC_011106.1/YP_002117775.1	3	3	0	0	0	Grapevine virus E	replicase	(+) ssRNA	Vitis x labruscana
1264	NC_011106.1/YP_002117777.1	2	2	0	0	0	Grapevine virus E	movement protein	(+) ssRNA	Vitis x labruscana
1265	NC_011106.1/YP_002117778.1	8	8	0	0	0	Grapevine virus E	coat protein	(+) ssRNA	Vitis x labruscana
1266	NC_011187.1/YP_002158815.1	2	2	0	0	0	Sowbane mosaic virus (SoMV)	capsid protein	(+) ssRNA	Rubus
1267	NC_011349.1/YP_002268402.1	8	8	0	0	0	Senecavirus A	polyprotein	(+) ssRNA	Sus scrofa
1268	NC_011501.2/YP_002302220.1	9	9	0	0	0	Rotavirus A	NSP3	dsRNA	Chlorocebus pygerythrus
1269	NC_011502.2/YP_002302221.1	4	4	0	0	0	Rotavirus A	NSP2	dsRNA	Chlorocebus pygerythrus
1270	NC_011503.2/YP_002302222.1	10	10	0	0	0	Rotavirus A	VP7	dsRNA	Chlorocebus pygerythrus
1271	NC_011507.2/YP_002302227.1	9	9	0	0	0	Rotavirus A	VP1	dsRNA	Chlorocebus pygerythrus
1272	NC_011508.2/YP_002302228.1	9	9	0	0	0	Rotavirus A	VP3	dsRNA	Chlorocebus pygerythrus
1273	NC_011509.2/YP_002302229.1	9	9	0	0	0	Rotavirus A	VP6	dsRNA	Chlorocebus pygerythrus
1274	NC_011510.2/YP_002302230.1	9	9	0	0	0	Rotavirus A	outer capsid spike protein VP4	dsRNA	Chlorocebus pygerythrus
1275	NC_011515.1/YP_002302260.1	5	5	0	0	0	Carrot mottle virus (CMoV)	long-distance movement protein	(+) ssRNA	Nicotiana benthamiana
1276	NC_011515.1/YP_002302261.1	5	5	0	0	0	Carrot mottle virus (CMoV)	cell-to-cell movement protein	(+) ssRNA	Nicotiana benthamiana
1277	NC_011525.1/YP_002302557.1	2	2	0	0	0	Potato latent virus	RdRp polyprotein replicase	(+) ssRNA	Solanum tuberosum
1278	NC_011525.1/YP_002302558.1	2	2	0	0	0	Potato latent virus	triple gene block protein 1	(+) ssRNA	Solanum tuberosum
1279	NC_011525.1/YP_002302561.1	3	3	0	0	0	Potato latent virus	coat protein	(+) ssRNA	Solanum tuberosum
1280	NC_011535.1/YP_002308431.1	2	2	0	0	0	Grapevine Algerian latent virus	capsid protein	(+) ssRNA	Solanum mammosum
1281	NC_011536.1/YP_002308437.1	6	6	0	0	0	Imperata yellow mottle virus	capsid protein	(+) ssRNA	Imperata cylindrica
1282	NC_011544.1/YP_002308468.1	47	47	0	0	0	Hosta virus X (HVX)	coat protein	(+) ssRNA	Hosta minor
1283	NC_011547.1/YP_002308478.1	2	2	0	0	0	Bulbul coronavirus HKU11-934	orf1ab polyprotein	(+) ssRNA	Pycnonotus jocosus
1284	NC_011547.1/YP_002308481.1	2	2	0	0	0	Bulbul coronavirus HKU11-934	membrane protein	(+) ssRNA	Pycnonotus jocosus
1285	NC_011547.1/YP_002308483.1	2	2	0	0	0	Bulbul coronavirus HKU11-934	nucleocapsid phosphoprotein	(+) ssRNA	Pycnonotus jocosus
1286	NC_011558.1/YP_002308576.1	3	3	0	0	0	Lettuce big-vein associated varicosavirus	L protein	(-) ssRNA	Lactuca sativa
1287	NC_011568.1/YP_002317202.1	6	6	0	0	0	Lettuce big-vein associated varicosavirus	coat protein	(-) ssRNA	Lactuca sativa
1288	NC_011568.1/YP_002317203.1	2	2	0	0	0	Lettuce big-vein associated varicosavirus	protein 2	(-) ssRNA	Lactuca sativa
1289	NC_011568.1/YP_002317204.1	2	2	0	0	0	Lettuce big-vein associated varicosavirus	protein 3	(-) ssRNA	Lactuca sativa
1290	NC_011568.1/YP_002317206.1	2	2	0	0	0	Lettuce big-vein associated varicosavirus	protein 5	(-) ssRNA	Lactuca sativa
1291	NC_011591.1/YP_002321509.1	20	20	0	0	0	Southern tomato virus	fusion protein p122	dsRNA	Solanum lycopersicum
1292	NC_011620.1/YP_002332929.1	3	3	0	0	0	Potato virus X	replicase	(+) ssRNA	Solanum tuberosum
1293	NC_011620.1/YP_002332930.1	8	8	0	0	0	Potato virus X	25K protein	(+) ssRNA	Solanum tuberosum
1294	NC_011620.1/YP_002332933.1	43	42	0	1	0	Potato virus X	coat protein	(+) ssRNA	Solanum tuberosum
1295	NC_011643.1/YP_002333479.1	39	39	0	0	0	Soybean yellow mottle mosaic virus	coat protein	(+) ssRNA	Glycine max
1296	NC_011643.1/YP_002333480.1	37	37	0	0	0	Soybean yellow mottle mosaic virus	hypothetical protein	(+) ssRNA	Glycine max
1297	NC_011706.1/YP_002364402.1	2	1	0	1	0	Raphanus sativus cryptic virus 3	hypothetical protein	dsRNA	Raphanus sativus
1298	NC_011803.1/YP_002455906.1	2	1	0	1	0	Cactus mild mottle virus	33 kDa	(+) ssRNA	Gymnocalycium mihanovichii
1299	NC_011807.1/YP_002455927.1	4	4	0	0	0	Asparagus virus 2	putative coat protein	(+) ssRNA	Chenopodium quinoa
1300	NC_011829.1/YP_002456506.1	2	2	0	0	0	Porcine kobuvirus swine/S-1-HUN/2007/Hungary	polyprotein	(+) ssRNA	Sus scrofa domesticus
1301	NC_012038.1/YP_002574614.1	2	2	0	0	0	Helleborus net necrosis virus	putative replicase polyprotein	(+) ssRNA	Helleborus x hybridus
1302	NC_012038.1/YP_002574615.1	2	2	0	0	0	Helleborus net necrosis virus	triple gene block protein 1	(+) ssRNA	Helleborus x hybridus
1303	NC_012210.1/YP_002647022.1	2	2	0	0	0	Red clover vein mosaic virus	triple gene block 1	(+) ssRNA	Cicer arietinum
1304	NC_012210.1/YP_002647025.1	2	2	0	0	0	Red clover vein mosaic virus	coat protein	(+) ssRNA	Cicer arietinum
1305	NC_012437.1/YP_002728001.1	3	3	0	0	0	Duck astrovirus C-NGB	ORF1a	(+) ssRNA	Anas platyrhynchos
1306	NC_012437.1/YP_002728003.1	3	3	0	0	0	Duck astrovirus C-NGB	capsid protein	(+) ssRNA	Anas platyrhynchos
1307	NC_012484.1/YP_002756536.1	3	3	0	0	0	Grapevine Syrah virus 1	putative 230 kDa polyprotein	(+) ssRNA	Vitis vinifera
1308	NC_012484.1/YP_002756537.1	3	3	0	0	0	Grapevine Syrah virus 1	putative movement protein	(+) ssRNA	Vitis vinifera
1309	NC_012531.1/YP_002790880.2	2	2	0	0	0	Solenopsis invicta virus 3	putative structural polyprotein	(+) ssRNA	Solenopsis invicta
1310	NC_012533.1/YP_002790882.1	2	2	0	0	0	Kedougou virus	polyprotein	(+) ssRNA	Culicidae
1311	NC_012535.1/YP_002790884.1	9	9	0	0	0	Homalodisca vitripennis reovirus	RNA-directed RNA polymerase	dsRNA	Homalodisca vitripennis
1312	NC_012536.1/YP_002790885.1	9	9	0	0	0	Homalodisca vitripennis reovirus	RNA-binding protein	dsRNA	Homalodisca vitripennis
1313	NC_012537.1/YP_002790886.1	8	8	0	0	0	Homalodisca vitripennis reovirus	major core protein	dsRNA	Homalodisca vitripennis
1314	NC_012538.1/YP_002790887.1	7	7	0	0	0	Homalodisca vitripennis reovirus	zinc-finger protein	dsRNA	Homalodisca vitripennis
1315	NC_012539.1/YP_002790888.1	6	6	0	0	0	Homalodisca vitripennis reovirus	minor core protein	dsRNA	Homalodisca vitripennis
1316	NC_012540.1/YP_002790889.1	4	4	0	0	0	Homalodisca vitripennis reovirus	non-structural protein	dsRNA	Homalodisca vitripennis
1317	NC_012541.1/YP_002790890.1	8	8	0	0	0	Homalodisca vitripennis reovirus	minor core protein	dsRNA	Homalodisca vitripennis
1318	NC_012542.1/YP_002790891.1	6	6	0	0	0	Homalodisca vitripennis reovirus	outer capsid protein	dsRNA	Homalodisca vitripennis
1319	NC_012543.1/YP_002790892.1	5	5	0	0	0	Homalodisca vitripennis reovirus	non-structural protein	dsRNA	Homalodisca vitripennis
1320	NC_012544.1/YP_002790893.1	5	5	0	0	0	Homalodisca vitripennis reovirus	non-structural protein	dsRNA	Homalodisca vitripennis
1321	NC_012546.1/YP_002790896.1	7	7	0	0	0	Homalodisca vitripennis reovirus	non-structural protein	dsRNA	Homalodisca vitripennis
1322	NC_012561.1/YP_002802299.1	9	9	0	0	0	Highlands J virus	nonstructural polyprotein	(+) ssRNA	Buteo jamaicensis
1323	NC_012561.1/YP_002802300.1	13	13	0	0	0	Highlands J virus	structural polyprotein	(+) ssRNA	Buteo jamaicensis
1324	NC_012585.1/YP_002822229.1	2	2	0	0	0	Thielaviopsis basicola mitovirus	RNA-dependent RNA polymerase	(+) ssRNA	Berkeleyomyces basicola
1325	NC_012671.1/YP_002884239.1	2	2	0	0	0	Quang Binh virus	polyprotein	(+) ssRNA	Culex tritaeniorhynchus
1326	NC_012735.1/YP_002922020.1	2	2	0	0	0	Wesselsbron virus	polyprotein	(+) ssRNA	Ovis aries
1327	NC_012776.1/YP_002929490.1	2	2	0	0	0	Lujo mammarenavirus	glycoprotein precursor	(-) ssRNA	Homo sapiens
1328	NC_012799.1/YP_002956073.1	5	5	0	0	0	Triticum mosaic virus	polyprotein	(+) ssRNA	Triticum aestivum
1329	NC_012869.1/YP_002985640.1	2	2	0	0	0	Hydrangea chlorotic mottle virus	coat protein	(+) ssRNA	Hydrangea macrophylla
1330	NC_012909.1/YP_003002352.1	3	3	0	0	0	Lettuce chlorosis virus	ORF1a/1b fusion polyprotein	(+) ssRNA	Lactuca sativa
1331	NC_012910.1/YP_003002358.1	4	4	0	0	0	Lettuce chlorosis virus	p62	(+) ssRNA	Lactuca sativa
1332	NC_012910.1/YP_003002360.1	4	4	0	0	0	Lettuce chlorosis virus	p60	(+) ssRNA	Lactuca sativa
1333	NC_012910.1/YP_003002362.1	3	3	0	0	0	Lettuce chlorosis virus	coat protein	(+) ssRNA	Lactuca sativa
1334	NC_012910.1/YP_003002363.1	5	5	0	0	0	Lettuce chlorosis virus	coat protein minor	(+) ssRNA	Lactuca sativa
1335	NC_012910.1/YP_003002364.1	4	4	0	0	0	Lettuce chlorosis virus	p27	(+) ssRNA	Lactuca sativa
1336	NC_012931.1/YP_003029841.1	41	41	0	0	0	Wheat yellow dwarf virus-GPV	coat protein	(+) ssRNA	Triticum aestivum
1337	NC_012932.1/YP_003029843.1	2	2	0	0	0	Aedes flavivirus	polyprotein	(+) ssRNA	Aedes albopictus
1338	NC_012936.1/YP_003029846.1	2	2	0	0	0	Rat coronavirus Parker	32 kD non-structural protein	(+) ssRNA	Rattus norvegicus
1339	NC_012936.1/YP_003029847.1	4	4	0	0	0	Rat coronavirus Parker	hemagglutinin-esterase	(+) ssRNA	Rattus norvegicus
1340	NC_012936.1/YP_003029848.1	4	4	0	0	0	Rat coronavirus Parker	spike protein	(+) ssRNA	Rattus norvegicus
1341	NC_012936.1/YP_003029852.1	6	6	0	0	0	Rat coronavirus Parker	nucleocapsid protein	(+) ssRNA	Rattus norvegicus
1342	NC_012936.1/YP_003029853.1	5	5	0	0	0	Rat coronavirus Parker	internal protein	(+) ssRNA	Rattus norvegicus
1343	NC_012958.1/YP_003038595.1	4	4	0	0	0	Drosophila A virus	non-structural protein	(+) ssRNA	Drosophila melanogaster
1344	NC_013006.1/YP_003075958.1	2	2	0	0	0	Kalanchoe latent virus (KLV)	triple gene block 1 protein	(+) ssRNA	Chenopodium quinoa
1345	NC_013006.1/YP_003075960.1	2	2	0	0	0	Kalanchoe latent virus (KLV)	5' extended coat protein	(+) ssRNA	Chenopodium quinoa
1346	NC_013006.1/YP_003075962.1	10	10	0	0	0	Kalanchoe latent virus (KLV)	coat protein	(+) ssRNA	Chenopodium quinoa
1347	NC_013060.1/YP_003090286.1	2	2	0	0	0	Astrovirus VA1	non-structural protein 1ab	(+) ssRNA	Homo sapiens
1348	NC_013060.1/YP_003090288.1	3	3	0	0	0	Astrovirus VA1	capsid protein precursor	(+) ssRNA	Homo sapiens
1349	NC_013106.1/YP_003104765.1	2	2	0	0	0	European mountain ash ringspot-associated emaravirus	putative glycoprotein precursor	(-) ssRNA	Eriophyes pyri
1350	NC_013107.1/YP_003104766.1	3	3	0	0	0	European mountain ash ringspot-associated emaravirus	hypothetical protein	(-) ssRNA	Eriophyes pyri
1351	NC_013108.1/YP_003104767.1	53	53	0	0	0	European mountain ash ringspot-associated emaravirus	putative nucleocapsid protein	(-) ssRNA	Eriophyes pyri
1352	NC_013134.1/YP_003126907.1	2	2	0	0	0	Japanese holly fern mottle virus	p29	dsRNA	Cyrtomium falcatum
1353	NC_013221.1/YP_003193668.1	2	1	0	1	0	Phytophthora infestans RNA virus 1	hypothetical protein	(+) ssRNA	Phytophthora infestans
1354	NC_013231.1/YP_003199424.1	2	2	0	0	0	Mammalian orthoreovirus 3	sigma-1 protein	dsRNA	Paguma larvata
1355	NC_013232.1/YP_003199425.1	8	8	0	0	0	Mammalian orthoreovirus 3	sigma-2 protein	dsRNA	Paguma larvata
1356	NC_013258.1/YP_003204952.1	4	4	0	0	0	Tomato infectious chlorosis virus	ORF 1a/1b fusion protein	(+) ssRNA	Physalis acutifolia
1357	NC_013258.1/YP_003204954.1	2	2	0	0	0	Tomato infectious chlorosis virus	ORF2	(+) ssRNA	Physalis acutifolia
1358	NC_013259.1/YP_003204956.1	4	4	0	0	0	Tomato infectious chlorosis virus	HSP70h	(+) ssRNA	Physalis acutifolia
1359	NC_013259.1/YP_003204958.1	5	5	0	0	0	Tomato infectious chlorosis virus	p60	(+) ssRNA	Physalis acutifolia
1360	NC_013259.1/YP_003204960.1	6	6	0	0	0	Tomato infectious chlorosis virus	coat protein	(+) ssRNA	Physalis acutifolia
1361	NC_013259.1/YP_003204961.1	9	9	0	0	0	Tomato infectious chlorosis virus	minor coat protein	(+) ssRNA	Physalis acutifolia
1362	NC_013259.1/YP_003204962.1	4	4	0	0	0	Tomato infectious chlorosis virus	p27	(+) ssRNA	Physalis acutifolia
1363	NC_013396.1/YP_003240108.1	11	11	0	0	0	Epizootic hemorrhagic disease virus (serotype 1 / strain New Jersey)	VP1 protein	dsRNA	Bos taurus
1364	NC_013397.1/YP_003240109.1	5	5	0	0	0	Epizootic hemorrhagic disease virus (serotype 1 / strain New Jersey)	VP2 protein	dsRNA	Bos taurus
1365	NC_013399.1/YP_003240111.1	24	24	0	0	0	Epizootic hemorrhagic disease virus (serotype 1 / strain New Jersey)	VP4 protein	dsRNA	Bos taurus
1366	NC_013401.1/YP_003240113.1	2	2	0	0	0	Epizootic hemorrhagic disease virus (serotype 1 / strain New Jersey)	VP5 protein	dsRNA	Bos taurus
1367	NC_013402.1/YP_003240114.1	11	11	0	0	0	Epizootic hemorrhagic disease virus (serotype 1 / strain New Jersey)	VP7 protein	dsRNA	Bos taurus
1368	NC_013403.1/YP_003240115.1	14	13	0	1	0	Epizootic hemorrhagic disease virus (serotype 1 / strain New Jersey)	NS2 protein	dsRNA	Bos taurus
1369	NC_013404.1/YP_003240116.1	12	12	0	0	0	Epizootic hemorrhagic disease virus (serotype 1 / strain New Jersey)	VP6 protein	dsRNA	Bos taurus
1370	NC_013405.1/YP_003240117.1	3	3	0	0	0	Epizootic hemorrhagic disease virus (serotype 1 / strain New Jersey)	NS3 protein	dsRNA	Bos taurus
1371	NC_013458.1/YP_003288756.1	17	17	0	0	0	Barfin flounder nervous necrosis virus	protein A	(+) ssRNA	Verasper moseri
1372	NC_013459.1/YP_003288758.1	9	9	0	0	0	Barfin flounder nervous necrosis virus	coat protein	(+) ssRNA	Verasper moseri
1373	NC_013528.1/YP_003324588.1	2	2	0	0	0	Fort Morgan virus	structural polyprotein	(+) ssRNA	Oeciacus vicarius
1374	NC_014127.1/YP_003620400.1	2	2	0	0	0	Chiltepin yellow mosaic virus	overlapping protein/movement protein	(+) ssRNA	Capsicum annuum var. glabriusculum
1375	NC_014137.1/YP_003622540.1	2	2	0	0	0	Slow bee paralysis virus	polyprotein	(+) ssRNA	Apis mellifera
1376	NC_014325.1/YP_003778191.1	6	6	0	0	0	Bidens mottle virus (Sunflower chlorotic spot virus)	polyprotein	(+) ssRNA	Helianthus annuus
1377	NC_014372.1/YP_003815426.1	4	4	0	0	0	Tai Forest ebolavirus	spike glycoprotein	(-) ssRNA	Homo sapiens
1378	NC_014372.1/YP_003815429.1	2	2	0	0	0	Tai Forest ebolavirus	minor nucleoprotein	(-) ssRNA	Homo sapiens
1379	NC_014372.1/YP_003815431.1	3	3	0	0	0	Tai Forest ebolavirus	RNA-dependent RNA polymerase	(-) ssRNA	Homo sapiens
1380	NC_014373.1/YP_003815432.1	3	3	0	0	0	Bundibugyo ebolavirus	nucleoprotein	(-) ssRNA	Homo sapiens
1381	NC_014373.1/YP_003815433.1	2	2	0	0	0	Bundibugyo ebolavirus	polymerase complex protein	(-) ssRNA	Homo sapiens
1382	NC_014373.1/YP_003815435.1	7	5	0	2	0	Bundibugyo ebolavirus	spike glycoprotein	(-) ssRNA	Homo sapiens
1383	NC_014373.1/YP_003815438.1	2	2	0	0	0	Bundibugyo ebolavirus	minor nucleoprotein	(-) ssRNA	Homo sapiens
1384	NC_014373.1/YP_003815439.1	3	3	0	0	0	Bundibugyo ebolavirus	membrane-associated protein	(-) ssRNA	Homo sapiens
1385	NC_014373.1/YP_003815440.1	4	4	0	0	0	Bundibugyo ebolavirus	RNA-dependent RNA polymerase	(-) ssRNA	Homo sapiens
1386	NC_014395.1/YP_003848706.1	32	31	0	1	0	Rift Valley fever virus	non-structural protein	(-) ssRNA	Bos taurus x Bison bison
1387	NC_014395.1/YP_003848707.1	72	72	0	0	0	Rift Valley fever virus	nucleocapsid	(-) ssRNA	Bos taurus x Bison bison
1388	NC_014396.1/YP_003848705.1	39	38	0	1	0	Rift Valley fever virus	glycoprotein	(-) ssRNA	Bos taurus x Bison bison
1389	NC_014397.1/YP_003848704.1	91	91	0	0	0	Rift Valley fever virus	polymerase	(-) ssRNA	Bos taurus x Bison bison
1390	NC_014509.2/YP_003896039.2	2	2	0	0	0	Velvet tobacco mottle virus	polyprotein P2ab	(+) ssRNA	Nicotiana velutina
1391	NC_014509.2/YP_003896040.1	6	6	0	0	0	Velvet tobacco mottle virus	capsid protein	(+) ssRNA	Nicotiana velutina
1392	NC_014516.1/YP_003896051.1	3	3	0	0	0	Rotavirus D chicken/05V0049/DEU/2005	VP6	dsRNA	Gallus gallus
1393	NC_014545.1/YP_003915147.1	5	5	0	0	0	Cotton leafroll dwarf virus	PO protein	(+) ssRNA	Gossypium hirsutum
1394	NC_014545.1/YP_003915148.1	2	2	0	0	0	Cotton leafroll dwarf virus	RNA-dependent RNA polymerase P1-P2 protein	(+) ssRNA	Gossypium hirsutum
1395	NC_014545.1/YP_003915150.1	4	4	0	0	0	Cotton leafroll dwarf virus	P5 protein	(+) ssRNA	Gossypium hirsutum
1396	NC_014546.1/YP_003915153.1	2	2	0	0	0	Frangipani mosaic virus	187 kDa polymerase	(+) ssRNA	Plumeria rubra
1397	NC_014546.1/YP_003915155.1	3	3	0	0	0	Frangipani mosaic virus	28 kDa movement protein	(+) ssRNA	Plumeria rubra
1398	NC_014593.1/YP_003934623.1	5	5	0	0	0	Blueberry latent virus	fusion protein	dsRNA	Vaccinium corymbosum
1399	NC_014708.1/YP_004021927.1	8	8	0	0	0	Southern rice black-streaked dwarf virus	P5	dsRNA	Cyperus serotinus
1400	NC_014708.1/YP_004021928.1	12	12	0	0	0	Southern rice black-streaked dwarf virus	hypothetical protein	dsRNA	Cyperus serotinus
1401	NC_014709.1/YP_004021929.1	13	13	0	0	0	Southern rice black-streaked dwarf virus	P6	dsRNA	Cyperus serotinus
1402	NC_014710.1/YP_004021930.1	21	21	0	0	0	Southern rice black-streaked dwarf virus	P7-1	dsRNA	Cyperus serotinus
1403	NC_014710.1/YP_004021931.1	19	19	0	0	0	Southern rice black-streaked dwarf virus	P7-2	dsRNA	Cyperus serotinus
1404	NC_014711.1/YP_004021932.1	23	23	0	0	0	Southern rice black-streaked dwarf virus	P8	dsRNA	Cyperus serotinus
1405	NC_014712.1/YP_004021933.1	62	62	0	0	0	Southern rice black-streaked dwarf virus	hypothetical protein	dsRNA	Cyperus serotinus
1406	NC_014712.1/YP_004021934.1	57	56	0	1	0	Southern rice black-streaked dwarf virus	hypothetical protein	dsRNA	Cyperus serotinus
1407	NC_014713.1/YP_004021935.1	117	117	0	0	0	Southern rice black-streaked dwarf virus	P10 protein	dsRNA	Cyperus serotinus
1408	NC_014714.1/YP_004021936.1	8	8	0	0	0	Southern rice black-streaked dwarf virus	P1	dsRNA	Cyperus serotinus
1409	NC_014715.1/YP_004021937.1	9	9	0	0	0	Southern rice black-streaked dwarf virus	P2	dsRNA	Cyperus serotinus
1410	NC_014717.1/YP_004021939.1	9	9	0	0	0	Southern rice black-streaked dwarf virus	P4	dsRNA	Cyperus serotinus
1411	NC_014742.1/YP_004046670.1	3	3	0	0	0	Sweet potato virus C	polyprotein	(+) ssRNA	Ipomoea batatas
1412	NC_014790.2/YP_004063671.1	2	2	0	0	0	Passion fruit woodiness virus	polyprotein	(+) ssRNA	Passiflora caerulea
1413	NC_015050.1/YP_004207918.1	13	13	0	0	0	Pepper vein yellows virus	putative read through protein P5	(+) ssRNA	Capsicum annuum
1414	NC_015135.1/YP_004226530.1	2	2	0	0	0	Avian orthoreovirus	sigma-NS protein	dsRNA	Gallus gallus
1415	NC_015227.2/YP_004300267.1	2	2	0	0	0	Trailing lespedeza virus 1	putative coat protein	(+) ssRNA	Lespedeza procumbens
1416	NC_015298.1/YP_004327589.1	89	89	0	0	0	Rose rosette emaravirus	RNA-dependent RNA-polymerase p1	(-) ssRNA	Rosa multiflora
1417	NC_015299.1/YP_004327590.1	79	79	0	0	0	Rose rosette emaravirus	putative glycoprotein p2	(-) ssRNA	Rosa multiflora
1418	NC_015301.1/YP_004327592.1	74	74	0	0	0	Rose rosette emaravirus	p4	(-) ssRNA	Rosa multiflora
1419	NC_015394.2/YP_004564588.1	4	4	0	0	0	Hardenbergia mosaic virus	polyprotein	(+) ssRNA	Hardenbergia comptoniana
1420	NC_015411.1/YP_004382742.1	2	2	0	0	0	Sandfly fever Turkey virus	polyprotein	(-) ssRNA	Homo sapiens
1421	NC_015412.1/YP_004382743.1	2	2	0	0	0	Sandfly fever Turkey virus	polymerase	(-) ssRNA	Homo sapiens
1422	NC_015413.1/YP_004382744.1	4	4	0	0	0	Sandfly fever Turkey virus	nucleocapsid	(-) ssRNA	Homo sapiens
1423	NC_015467.1/YP_004421856.1	6	6	0	0	0	Groundnut ringspot and Tomato chlorotic spot virus reassortant	nonstructural silencing protein	(-) ssRNA	Solanum lycopersicum
1424	NC_015467.1/YP_004421857.1	6	6	0	0	0	Groundnut ringspot and Tomato chlorotic spot virus reassortant	nucleocapsid protein	(-) ssRNA	Solanum lycopersicum
1425	NC_015468.1/YP_004421858.1	3	3	0	0	0	Groundnut ringspot and Tomato chlorotic spot virus reassortant	nonstructural movement protein	(-) ssRNA	Solanum lycopersicum
1426	NC_015468.1/YP_004421859.1	6	6	0	0	0	Groundnut ringspot and Tomato chlorotic spot virus reassortant	glycoprotein precursor protein	(-) ssRNA	Solanum lycopersicum
1427	NC_015469.1/YP_004421860.1	2	2	0	0	0	Groundnut ringspot and Tomato chlorotic spot virus reassortant	L protein	(-) ssRNA	Solanum lycopersicum
1428	NC_015522.1/YP_004464922.1	2	2	0	0	0	Switchgrass mosaic virus (SwMV)	hypothetical protein	(+) ssRNA	Panicum virgatum
1429	NC_015524.1/YP_004464930.1	3	1	0	2	0	Bombyx mori Macula-like virus	RNA-dependent RNA polymerase	(+) ssRNA	Bombyx mori
1430	NC_015524.1/YP_004464931.1	3	3	0	0	0	Bombyx mori Macula-like virus	coat protein	(+) ssRNA	Bombyx mori
1431	NC_015639.1/YP_004581249.1	45	45	0	0	0	Piscine myocarditis virus AL V-708	ORF1	dsRNA	Salmo salar
1432	NC_015639.1/YP_004581251.1	52	52	0	0	0	Piscine myocarditis virus AL V-708	ORF3	dsRNA	Salmo salar
1433	NC_015668.1/YP_004598981.2	2	2	0	0	0	Cavally virus	replicase polyprotein 1ab	(+) ssRNA	Ochlerotatus harrisoni
1434	NC_015782.2/YP_004732978.2	11	10	0	1	0	Grapevine Pinot gris virus	RNA dependent RNA polymerase	(+) ssRNA	Vitis vinifera
1435	NC_015782.2/YP_004732979.2	6	6	0	0	0	Grapevine Pinot gris virus	movement protein	(+) ssRNA	Vitis vinifera
1436	NC_015843.2/YP_004734464.1	123	122	0	1	0	Tembusu virus (TMUV)	flavivirus polyprotein	(+) ssRNA	Anser sp.
1437	NC_015874.1/YP_004767307.1	19	19	0	0	0	Nam Dinh virus	putative spike protein	(+) ssRNA	Culicidae
1438	NC_015874.1/YP_004767308.1	20	20	0	0	0	Nam Dinh virus	putative nucleocapsid protein	(+) ssRNA	Culicidae
1439	NC_015934.1/YP_004782204.1	2	2	0	0	0	Bat picornavirus 3	polyprotein	(+) ssRNA	Hipposideros armiger
1440	NC_015939.1/YP_004782527.1	2	2	0	0	0	Sclerotinia sclerotiorum hypovirus 1	polyprotein	dsRNA	Sclerotinia sclerotiorum
1441	NC_016038.2/YP_004869990.1	3	3	0	0	0	Brassica yellows virus	P0	(+) ssRNA	Brassica napus subsp. rapifera
1442	NC_016038.2/YP_004869991.1	6	6	0	0	0	Brassica yellows virus	P1-2 fusion protein	(+) ssRNA	Brassica napus subsp. rapifera
1443	NC_016038.2/YP_004869993.1	12	12	0	0	0	Brassica yellows virus	coat protein	(+) ssRNA	Brassica napus subsp. rapifera
1444	NC_016081.1/YP_004901686.1	3	1	0	2	0	Grapevine leafroll-associated virus 5	methyl transferase/ helicase	(+) ssRNA	Vitis vinifera
1445	NC_016081.1/YP_004901687.1	3	3	0	0	0	Grapevine leafroll-associated virus 5	RNA-dependent RNA polymerase	(+) ssRNA	Vitis vinifera
1446	NC_016081.1/YP_004901689.1	3	3	0	0	0	Grapevine leafroll-associated virus 5	heat shock protein 70 homolog	(+) ssRNA	Vitis vinifera
1447	NC_016081.1/YP_004901690.1	4	3	0	1	0	Grapevine leafroll-associated virus 5	p60 protein	(+) ssRNA	Vitis vinifera
1448	NC_016081.1/YP_004901691.1	5	5	0	0	0	Grapevine leafroll-associated virus 5	coat protein	(+) ssRNA	Vitis vinifera
1449	NC_016081.1/YP_004901692.1	4	4	0	0	0	Grapevine leafroll-associated virus 5	duplicate coat protein	(+) ssRNA	Vitis vinifera
1450	NC_016144.1/YP_004928138.1	2	2	0	0	0	Lloviu cuevavirus	GP1	(-) ssRNA	Miniopterus schreibersii
1451	NC_016144.1/YP_004928139.1	2	2	0	0	0	Lloviu cuevavirus	GP2	(-) ssRNA	Miniopterus schreibersii
1452	NC_016155.1/YP_004934008.1	5	5	0	0	0	Astrovirus MLB2	putative serine protease	(+) ssRNA	Homo sapiens
1453	NC_016155.1/YP_004934010.1	9	9	0	0	0	Astrovirus MLB2	putative capsid protein	(+) ssRNA	Homo sapiens
1454	NC_016416.1/YP_004935371.1	3	3	0	0	0	Grapevine leafroll-associated virus 4	HSP70-like protein	(+) ssRNA	Vitis vinifera
1455	NC_016416.1/YP_004935372.1	3	3	0	0	0	Grapevine leafroll-associated virus 4	p60	(+) ssRNA	Vitis vinifera
1456	NC_016416.1/YP_004935373.1	11	11	0	0	0	Grapevine leafroll-associated virus 4	putative viral coat protein	(+) ssRNA	Vitis vinifera
1457	NC_016416.1/YP_004935374.1	3	3	0	0	0	Grapevine leafroll-associated virus 4	p23	(+) ssRNA	Vitis vinifera
1458	NC_016417.1/YP_004935379.1	5	5	0	0	0	Grapevine leafroll-associated virus 6	putative viral coat protein	(+) ssRNA	Vitis vinifera
1459	NC_016509.1/YP_004940641.1	2	2	0	0	0	Grapevine leafroll-associated virus 1	methyl transferase/helicase	(+) ssRNA	Vitis
1460	NC_016509.1/YP_004940642.1	2	2	0	0	0	Grapevine leafroll-associated virus 1	RNA dependent RNA polymerase	(+) ssRNA	Vitis
1461	NC_016517.1/YP_004956721.1	2	2	0	0	0	Espirito Santo virus	putative VP1	dsRNA	Aedes albopictus
1462	NC_016518.1/YP_004956722.1	3	3	0	0	0	Espirito Santo virus	polyprotein	dsRNA	Aedes albopictus
1463	NC_016959.1/YP_008888544.1	4	3	0	1	0	Ndumu virus	non-structural polyprotein precursor nsP1234	(+) ssRNA	Aedes
1464	NC_016962.1/YP_005351239.1	2	2	0	0	0	Bebaru virus	structural polyprotein	(+) ssRNA	Mus sp.
1465	NC_017083.1/YP_005454239.1	3	3	0	0	0	Rabbit coronavirus HKU14	polyprotein	(+) ssRNA	Oryctolagus cuniculus
1466	NC_017083.1/YP_005454244.1	4	4	0	0	0	Rabbit coronavirus HKU14	hemagglutinin-esterase protein	(+) ssRNA	Oryctolagus cuniculus
1467	NC_017083.1/YP_005454245.1	4	4	0	0	0	Rabbit coronavirus HKU14	spike protein	(+) ssRNA	Oryctolagus cuniculus
1468	NC_017083.1/YP_005454248.1	4	4	0	0	0	Rabbit coronavirus HKU14	membrane protein	(+) ssRNA	Oryctolagus cuniculus
1469	NC_017083.1/YP_005454249.1	4	4	0	0	0	Rabbit coronavirus HKU14	nucleocapsid protein	(+) ssRNA	Oryctolagus cuniculus
1470	NC_017086.1/YP_005454257.1	3	3	0	0	0	Chaoyang virus	polyprotein	(+) ssRNA	Culicidae
1471	NC_017824.1/YP_006272948.1	2	2	0	0	0	Tomato necrotic stunt virus	polyprotein	(+) ssRNA	Solanum lycopersicum
1472	NC_017859.1/YP_006297586.1	3	3	0	0	0	American hop latent virus	putative viral replicase	(+) ssRNA	Humulus lupulus
1473	NC_017859.1/YP_006297587.1	3	3	0	0	0	American hop latent virus	triple gene block protein 1	(+) ssRNA	Humulus lupulus
1474	NC_017859.1/YP_006297590.1	3	2	0	1	0	American hop latent virus	capsid protein	(+) ssRNA	Humulus lupulus
1475	NC_017936.1/YP_006347581.1	2	2	0	0	0	Bat sapovirus TLC58/HK	VP2	(+) ssRNA	Chiroptera
1476	NC_017967.1/YP_006382256.1	2	2	0	0	0	Hippeastrum mosaic virus (HiMV)	polyprotein	(+) ssRNA	Hippeastrum sp.
1477	NC_018093.1/YP_006493333.1	17	17	0	0	0	Sweet potato virus G	polyprotein	(+) ssRNA	Ipomoea batatas
1478	NC_018136.1/YP_006504091.1	58	58	0	0	0	SFTS virus HB29	RNA polymerase	(-) ssRNA	Haemaphysalis longicornis
1479	NC_018137.1/YP_006504092.1	60	60	0	0	0	SFTS virus HB29	nucleocapsid protein	(-) ssRNA	Haemaphysalis longicornis
1480	NC_018137.1/YP_006504093.1	53	53	0	0	0	SFTS virus HB29	nonstructural protein	(-) ssRNA	Haemaphysalis longicornis
1481	NC_018138.1/YP_006504094.1	50	50	0	0	0	SFTS virus HB29	membrane glycoprotein polyprotein	(-) ssRNA	Haemaphysalis longicornis
1482	NC_018173.1/YP_006522423.1	9	9	0	0	0	Cucurbit chlorotic yellows virus	ORF 1a/1b fusion polyprotein	(+) ssRNA	Cucumis melo
1483	NC_018174.1/YP_006522427.1	6	6	0	0	0	Cucurbit chlorotic yellows virus	heat shock 70-kDa protein homologue	(+) ssRNA	Cucumis melo
1484	NC_018174.1/YP_006522429.1	6	6	0	0	0	Cucurbit chlorotic yellows virus	hypothetical 59-kDa protein	(+) ssRNA	Cucumis melo
1485	NC_018174.1/YP_006522431.1	13	13	0	0	0	Cucurbit chlorotic yellows virus	coat protein	(+) ssRNA	Cucumis melo
1486	NC_018174.1/YP_006522432.1	13	13	0	0	0	Cucurbit chlorotic yellows virus	minor coat protein	(+) ssRNA	Cucumis melo
1487	NC_018174.1/YP_006522433.1	5	5	0	0	0	Cucurbit chlorotic yellows virus	hypothetical 26-kDa protein	(+) ssRNA	Cucumis melo
1488	NC_018175.1/YP_006522434.1	2	2	0	0	0	Potato virus H	RNA-dependent RNA polymerase	(+) ssRNA	Solanum tuberosum
1489	NC_018175.1/YP_006522435.1	2	2	0	0	0	Potato virus H	26K protein	(+) ssRNA	Solanum tuberosum
1490	NC_018175.1/YP_006522438.1	7	7	0	0	0	Potato virus H	capsid protein	(+) ssRNA	Solanum tuberosum
1491	NC_018455.1/YP_006590058.1	3	3	0	0	0	Chinese yam necrotic mosaic virus	polyprotein	(+) ssRNA	Dioscorea oppositifolia
1492	NC_018459.1/YP_006590070.1	3	3	0	0	0	Aino virus	M polyprotein	(-) ssRNA	Bos taurus
1493	NC_018460.1/YP_006590071.1	8	8	0	0	0	Aino virus	nucleocapsid protein	(-) ssRNA	Bos taurus
1494	NC_018462.1/YP_006590074.1	4	4	0	0	0	Sathuperi orthobunyavirus	nucleocapsid protein	(-) ssRNA	Bos taurus
1495	NC_018464.1/YP_006590077.1	73	73	0	0	0	Shamonda orthobunyavirus	nucleocapsid protein	(-) ssRNA	Bos taurus
1496	NC_018467.1/YP_006590081.1	2	2	0	0	0	Shamonda orthobunyavirus	M polyprotein	(-) ssRNA	Bos taurus
1497	NC_018477.1/YP_006590083.1	2	2	0	0	0	Simbu orthobunyavirus	nucleocapsid protein	(-) ssRNA	Vertebrata
1498	NC_018482.1/YP_006590089.1	4	4	0	0	0	Golden Gate virus	L protein	(-) ssRNA	Boa constrictor
1499	NC_018483.1/YP_006590090.1	3	3	0	0	0	Golden Gate virus	glycoprotein	(-) ssRNA	Boa constrictor
1500	NC_018483.1/YP_006590091.1	4	4	0	0	0	Golden Gate virus	nucleoprotein	(-) ssRNA	Boa constrictor
1501	NC_018484.1/YP_006590093.1	3	3	0	0	0	CAS virus	L protein	(-) ssRNA	Corallus annulatus
1502	NC_018519.1/YP_006628167.1	2	2	0	0	0	Blueberry virus A	ORF 1a/1b fusion polyprotein	(+) ssRNA	Vaccinium corymbosum
1503	NC_018519.1/YP_006628170.1	2	2	0	0	0	Blueberry virus A	heat shock protein 70 homolog	(+) ssRNA	Vaccinium corymbosum
1504	NC_018519.1/YP_006628171.1	2	2	0	0	0	Blueberry virus A	coat protein homolog	(+) ssRNA	Vaccinium corymbosum
1505	NC_018519.1/YP_006628172.1	2	2	0	0	0	Blueberry virus A	coat protein	(+) ssRNA	Vaccinium corymbosum
1506	NC_018519.1/YP_006628173.1	2	2	0	0	0	Blueberry virus A	p23 protein	(+) ssRNA	Vaccinium corymbosum
1507	NC_018519.1/YP_006628174.1	2	2	0	0	0	Blueberry virus A	p28 protein	(+) ssRNA	Vaccinium corymbosum
1508	NC_018705.3/YP_006846328.2	2	2	0	0	0	Ntaya virus	polyprotein	(+) ssRNA	Mus musculus
1509	NC_018871.1/YP_006908641.2	6	6	0	0	0	Rousettus bat coronavirus HKU10	orf1ab polyprotein	(+) ssRNA	Chiroptera
1510	NC_018871.1/YP_006908642.1	2	2	0	0	0	Rousettus bat coronavirus HKU10	spike glycoprotein	(+) ssRNA	Chiroptera
1511	NC_018871.1/YP_006908643.1	4	4	0	0	0	Rousettus bat coronavirus HKU10	non-structural protein NS3	(+) ssRNA	Chiroptera
1512	NC_018871.1/YP_006908646.1	4	4	0	0	0	Rousettus bat coronavirus HKU10	nucleocapsid protein	(+) ssRNA	Chiroptera
1513	NC_018872.2/YP_008719787.1	2	2	0	0	0	Pokeweed mosaic virus	polyprotein	(+) ssRNA	Phytolacca americana
1514	NC_019409.1/YP_006989380.1	4	4	0	0	0	Ornithogalum mosaic virus (OrMV)	polyprotein	(+) ssRNA	Lachenalia
1515	NC_019494.1/YP_007003832.1	3	3	0	0	0	Porcine astrovirus 3	ORF2	(+) ssRNA	Sus scrofa
1516	NC_019531.1/YP_007008150.1	16	16	0	0	0	Avian paramyxovirus 4 (APMV-4)	fusion protein	(-) ssRNA	Anas rubripes
1517	NC_019843.3/YP_009047204.1	389	387	0	2	0	Middle East respiratory syndrome-related coronavirus (MERS-CoV)	spike glycoprotein	(+) ssRNA	Camelus dromedarius
1518	NC_019843.3/YP_009047207.1	106	105	0	1	0	Middle East respiratory syndrome-related coronavirus (MERS-CoV)	NS4B protein	(+) ssRNA	Camelus dromedarius
1519	NC_019843.3/YP_009047208.1	89	87	0	2	0	Middle East respiratory syndrome-related coronavirus (MERS-CoV)	NS5 protein	(+) ssRNA	Camelus dromedarius
1520	NC_019843.3/YP_009047210.1	58	58	0	0	0	Middle East respiratory syndrome-related coronavirus (MERS-CoV)	membrane protein	(+) ssRNA	Camelus dromedarius
1521	NC_019843.3/YP_009047211.1	137	137	0	0	0	Middle East respiratory syndrome-related coronavirus (MERS-CoV)	nucleoprotein	(+) ssRNA	Camelus dromedarius
1522	NC_020073.2/YP_009037606.1	4	4	0	0	0	Moroccan pepper virus (MPV)	replicase	(+) ssRNA	Piperaceae
1523	NC_020073.2/YP_009037608.1	5	5	0	0	0	Moroccan pepper virus (MPV)	capsid protein	(+) ssRNA	Piperaceae
1524	NC_020103.1/YP_007353985.1	2	2	0	0	0	Aspergillus foetidus dsRNA mycovirus	RNA dependent RNA polymerase	dsRNA	Aspergillus foetidus
1525	NC_020439.1/YP_007507317.1	3	3	0	0	0	Melaka orthoreovirus	guanylytransferase	dsRNA	Homo sapiens
1526	NC_020440.1/YP_007507318.1	4	4	0	0	0	Melaka orthoreovirus	inner core shell	dsRNA	Homo sapiens
1527	NC_020441.1/YP_007507319.1	2	2	0	0	0	Melaka orthoreovirus	minor inner capsid	dsRNA	Homo sapiens
1528	NC_020443.1/YP_007507321.1	2	2	0	0	0	Melaka orthoreovirus	nonstructural protein	dsRNA	Homo sapiens
1529	NC_020447.1/YP_007507325.1	4	4	0	0	0	Melaka orthoreovirus	RNA polymerase	dsRNA	Homo sapiens
1530	NC_020803.1/YP_007641366.1	9	9	0	0	0	Perch perhabdovirus	glycoprotein	(-) ssRNA	Perca fluviatilis
1531	NC_020805.1/YP_007641377.1	10	10	0	0	0	Chandipura virus	nucleocapsid protein	(-) ssRNA	Homo sapiens
1532	NC_020805.1/YP_007641378.1	9	9	0	0	0	Chandipura virus	phosphoprotein	(-) ssRNA	Homo sapiens
1533	NC_020805.1/YP_007641379.1	4	4	0	0	0	Chandipura virus	matrix protein	(-) ssRNA	Homo sapiens
1534	NC_020805.1/YP_007641380.1	8	8	0	0	0	Chandipura virus	glycoprotein	(-) ssRNA	Homo sapiens
1535	NC_020805.1/YP_007641381.1	4	4	0	0	0	Chandipura virus	large protein	(-) ssRNA	Homo sapiens
1536	NC_020807.1/YP_007641387.1	4	4	0	0	0	Lagos bat lyssavirus	nucleoprotein	(-) ssRNA	Eidolon helvum
1537	NC_020807.1/YP_007641388.1	4	4	0	0	0	Lagos bat lyssavirus	phosphoprotein	(-) ssRNA	Eidolon helvum
1538	NC_020807.1/YP_007641389.1	5	5	0	0	0	Lagos bat lyssavirus	matrix protein	(-) ssRNA	Eidolon helvum
1539	NC_020807.1/YP_007641390.1	4	4	0	0	0	Lagos bat lyssavirus	glycoprotein	(-) ssRNA	Eidolon helvum
1540	NC_020810.1/YP_007641402.1	7	7	0	0	0	Duvenhage lyssavirus	nucleoprotein	(-) ssRNA	Mammalia
1541	NC_020810.1/YP_007641403.1	5	5	0	0	0	Duvenhage lyssavirus	phosphoprotein	(-) ssRNA	Mammalia
1542	NC_020810.1/YP_007641404.1	4	4	0	0	0	Duvenhage lyssavirus	matrix protein	(-) ssRNA	Mammalia
1543	NC_020810.1/YP_007641405.1	8	8	0	0	0	Duvenhage lyssavirus	glycoprotein	(-) ssRNA	Mammalia
1544	NC_020810.1/YP_007641406.1	3	3	0	0	0	Duvenhage lyssavirus	polymerase	(-) ssRNA	Mammalia
1545	NC_020897.1/YP_007697621.1	3	3	0	0	0	Arracacha virus B	polyprotein	(+) ssRNA	Oxalis tuberosa
1546	NC_020898.1/YP_007697622.1	2	2	0	0	0	Arracacha virus B	polyprotein	(+) ssRNA	Oxalis tuberosa
1547	NC_020996.1/YP_007761586.1	3	3	0	0	0	Cherry rusty mottle associated virus	coat protein	(+) ssRNA	Prunus avium
1548	NC_021178.1/YP_007935797.1	2	2	0	0	0	Canine picodicistrovirus	polyprotein P1	(+) ssRNA	Canis lupus familiaris
1549	NC_021541.1/YP_008126843.1	9	9	0	0	0	Human rotavirus B	RNA dependent RNA polymerase	dsRNA	Homo sapiens
1550	NC_021542.1/YP_008126844.1	16	16	0	0	0	Human rotavirus B	outer capsid protein	dsRNA	Homo sapiens
1551	NC_021543.1/YP_008126845.1	11	11	0	0	0	Human rotavirus B	outer capsid protein	dsRNA	Homo sapiens
1552	NC_021544.1/YP_008126846.1	22	22	0	0	0	Human rotavirus B	inner capsid protein	dsRNA	Homo sapiens
1553	NC_021545.1/YP_008126847.1	6	6	0	0	0	Human rotavirus B	inner capsid protein	dsRNA	Homo sapiens
1554	NC_021546.1/YP_008126849.1	12	12	0	0	0	Human rotavirus B	nonstructural protein 1-2	dsRNA	Homo sapiens
1555	NC_021547.1/YP_008126851.1	19	19	0	0	0	Human rotavirus B	nonstructural protein	dsRNA	Homo sapiens
1556	NC_021548.1/YP_008126852.1	20	20	0	0	0	Human rotavirus B	nonstructural protein	dsRNA	Homo sapiens
1557	NC_021550.1/YP_008126854.1	14	14	0	0	0	Human rotavirus B	nonstructural protein	dsRNA	Homo sapiens
1558	NC_021551.1/YP_008126855.1	9	9	0	0	0	Human rotavirus B	VP3	dsRNA	Homo sapiens
1559	NC_021564.1/YP_008130302.1	20	20	0	0	0	Citrus vein enation virus	replicase polyprotein	(+) ssRNA	Citrus
1560	NC_021564.1/YP_008130304.1	20	20	0	0	0	Citrus vein enation virus	39 kDa protein	(+) ssRNA	Citrus
1561	NC_021564.1/YP_008130305.1	22	22	0	0	0	Citrus vein enation virus	CP readthrough protein	(+) ssRNA	Citrus
1562	NC_021874.1/YP_008327313.1	2	2	0	0	0	Ustilaginoidea virens partitivirus 2	hypothetical protein	dsRNA	Ustilaginoidea virens
1563	NC_021928.1/YP_008378659.1	2	1	0	1	0	Human parainfluenza virus 4a	nucleocapsid protein	(-) ssRNA	Homo sapiens
1564	NC_021928.1/YP_008378662.1	9	9	0	0	0	Human parainfluenza virus 4a	matrix protein	(-) ssRNA	Homo sapiens
1565	NC_021928.1/YP_008378664.1	3	3	0	0	0	Human parainfluenza virus 4a	hemagglutinin-neuraminidase	(-) ssRNA	Homo sapiens
1566	NC_022103.1/YP_008439200.1	2	2	0	0	0	Bat coronavirus CDPHE15/USA/2006	replicase polyprotein 1ab	(+) ssRNA	Myotis lucifugus
1567	NC_022103.1/YP_008439203.1	2	2	0	0	0	Bat coronavirus CDPHE15/USA/2006	non-structural protein 3	(+) ssRNA	Myotis lucifugus
1568	NC_022103.1/YP_008439205.1	2	2	0	0	0	Bat coronavirus CDPHE15/USA/2006	membrane protein	(+) ssRNA	Myotis lucifugus
1569	NC_022103.1/YP_008439206.1	2	2	0	0	0	Bat coronavirus CDPHE15/USA/2006	nucleoprotein	(+) ssRNA	Myotis lucifugus
1570	NC_022230.1/YP_008492928.1	11	11	0	0	0	Tomato mottle mosaic virus	RNA-dependent RNA polymerase	(+) ssRNA	Solanum lycopersicum
1571	NC_022230.1/YP_008492930.1	11	11	0	0	0	Tomato mottle mosaic virus	29.8 kDa movement protein	(+) ssRNA	Solanum lycopersicum
1572	NC_022251.1/YP_008519305.1	2	2	0	0	0	Blueberry shock virus	replicase P2	(+) ssRNA	Vaccinium corymbosum
1573	NC_022252.1/YP_008519307.1	3	3	0	0	0	Blueberry shock virus	coat protein	(+) ssRNA	Vaccinium corymbosum
1574	NC_022581.1/YP_008686602.1	31	31	0	0	0	Eel virus European X	nucleoprotein	(-) ssRNA	Anguilla anguilla
1575	NC_022581.1/YP_008686603.1	31	31	0	0	0	Eel virus European X	phosphoprotein	(-) ssRNA	Anguilla anguilla
1576	NC_022581.1/YP_008686605.1	6	6	0	0	0	Eel virus European X	matrix protein	(-) ssRNA	Anguilla anguilla
1577	NC_022581.1/YP_008686606.1	28	28	0	0	0	Eel virus European X	glycoprotein	(-) ssRNA	Anguilla anguilla
1578	NC_022581.1/YP_008686607.1	9	9	0	0	0	Eel virus European X	large protein	(-) ssRNA	Anguilla anguilla
1579	NC_022595.1/YP_008709776.1	4	4	0	0	0	Murrumbidgee virus	RNA-dependent RNA polymerase	(-) ssRNA	Anopheles annulipes
1580	NC_022596.1/YP_008709777.1	4	4	0	0	0	Murrumbidgee virus	polyprotein	(-) ssRNA	Anopheles annulipes
1581	NC_022597.1/YP_008709778.1	2	2	0	0	0	Murrumbidgee virus	nucleocapsid	(-) ssRNA	Anopheles annulipes
1582	NC_022623.1/YP_008719909.1	2	2	0	0	0	Mobuck virus	VP7	dsRNA	Odocoileus virginianus
1583	NC_022624.1/YP_008719910.1	2	2	0	0	0	Mobuck virus	Nsp2	dsRNA	Odocoileus virginianus
1584	NC_022626.1/YP_008719912.1	2	2	0	0	0	Mobuck virus	VP1	dsRNA	Odocoileus virginianus
1585	NC_022627.1/YP_008719913.1	2	2	0	0	0	Mobuck virus	VP3	dsRNA	Odocoileus virginianus
1586	NC_022628.1/YP_008719914.1	2	2	0	0	0	Mobuck virus	VP5	dsRNA	Odocoileus virginianus
1587	NC_022629.1/YP_008719915.1	2	2	0	0	0	Mobuck virus	Nsp1	dsRNA	Odocoileus virginianus
1588	NC_022634.1/YP_008719921.1	3	3	0	0	0	Changuinola virus	inner layer core protein	dsRNA	Hylaeamys megacephalus
1589	NC_022635.1/YP_008719922.1	3	3	0	0	0	Changuinola virus	hydrophobic tubular protein NS1	dsRNA	Hylaeamys megacephalus
1590	NC_022636.1/YP_008719923.1	3	3	0	0	0	Changuinola virus	inner capsid protein	dsRNA	Hylaeamys megacephalus
1591	NC_022637.1/YP_008719924.1	3	3	0	0	0	Changuinola virus	inclusion body NS2	dsRNA	Hylaeamys megacephalus
1592	NC_022638.1/YP_008719925.1	2	2	0	0	0	Changuinola virus	non-structural protein NS3	dsRNA	Hylaeamys megacephalus
1593	NC_022639.1/YP_008719926.1	3	3	0	0	0	Changuinola virus	RNA polymarase	dsRNA	Hylaeamys megacephalus
1594	NC_022640.1/YP_008719927.1	3	3	0	0	0	Changuinola virus	capping enzyme	dsRNA	Hylaeamys megacephalus
1595	NC_022642.1/YP_008719929.1	3	3	0	0	0	Changuinola virus	helicase	dsRNA	Hylaeamys megacephalus
1596	NC_022787.1/YP_008798233.1	12	12	0	0	0	Porcine torovirus	membrane glycoprotein	(+) ssRNA	Sus scrofa
1597	NC_022787.1/YP_008798234.1	2	2	0	0	0	Porcine torovirus	hemagglutinin esterase	(+) ssRNA	Sus scrofa
1598	NC_022798.1/YP_008802578.1	3	3	0	0	0	Potato black ringspot virus	RNA 1 polyprotein	(+) ssRNA	Solanum tuberosum
1599	NC_022801.1/YP_008802584.1	2	2	0	0	0	Yellow tailflower mild mottle virus	183k replicase	(+) ssRNA	Anthocercis littorea
1600	NC_022801.1/YP_008802586.1	2	2	0	0	0	Yellow tailflower mild mottle virus	movement protein	(+) ssRNA	Anthocercis littorea
1601	NC_022961.1/YP_008855210.1	6	6	0	0	0	Garlic virus D	CP	(+) ssRNA	Allium sativum
1602	NC_022978.1/YP_008858533.1	2	2	0	0	0	Carnation yellow fleck virus	HSP70	(+) ssRNA	Dianthus caryophyllus
1603	NC_022978.1/YP_008858535.1	2	2	0	0	0	Carnation yellow fleck virus	CPm	(+) ssRNA	Dianthus caryophyllus
1604	NC_022978.1/YP_008858536.1	2	2	0	0	0	Carnation yellow fleck virus	CP	(+) ssRNA	Dianthus caryophyllus
1605	NC_023040.1/YP_008914863.1	2	1	0	1	0	Magnaporthe oryzae chrysovirus 1	hypothetical protein	dsRNA	Pyricularia oryzae
1606	NC_023176.1/YP_008992092.1	4	4	0	0	0	Porcine pestivirus isolate Bungowannah	polyprotein	(+) ssRNA	Sus scrofa
1607	NC_023295.1/YP_008997791.1	6	1	0	5	0	Apricot vein clearing associated virus	movement protein	(+) ssRNA	Prunus armeniaca
1608	NC_023295.1/YP_008997792.1	5	5	0	0	0	Apricot vein clearing associated virus	capsid protein	(+) ssRNA	Prunus armeniaca
1609	NC_023339.1/YP_008999611.1	2	2	0	0	0	Eggplant mottled crinkle virus	RNA polymerase	(+) ssRNA	Solanum melongena
1610	NC_023339.1/YP_008999613.1	3	3	0	0	0	Eggplant mottled crinkle virus	coat protein	(+) ssRNA	Solanum melongena
1611	NC_023424.1/YP_009001464.1	2	2	0	0	0	Tyuleniy virus	polyprotein	(+) ssRNA	Ixodes uriae
1612	NC_023440.1/YP_009001773.1	4	4	0	0	0	Wallerfield virus	hypothetical protein	(+) ssRNA	Culex portesi
1613	NC_023440.1/YP_009001774.1	8	8	0	0	0	Wallerfield virus	hypothetical protein	(+) ssRNA	Culex portesi
1614	NC_023629.1/YP_009010943.1	2	2	0	0	0	Bovine astrovirus B76/HK	nsp1ab	(+) ssRNA	Bos taurus
1615	NC_023632.1/YP_009010952.1	2	2	0	0	0	Bovine astrovirus B170/HK	nsp1ab	(+) ssRNA	Bos taurus
1616	NC_023633.1/YP_009010955.1	2	2	0	0	0	Arumowot virus	glycoprotein	(-) ssRNA	Mus
1617	NC_023635.1/YP_009010958.1	2	2	0	0	0	Arumowot virus	polymerase	(-) ssRNA	Mus
1618	NC_023674.1/YP_009010978.1	2	2	0	0	0	Porcine astrovirus 2 (PAstV2)	ORF1ab	(+) ssRNA	Sus scrofa
1619	NC_023680.1/YP_009011065.1	2	2	0	0	0	Fusarium graminearum hypovirus 1	hypothetical protein	dsRNA	Fusarium graminearum
1620	NC_023684.1/YP_009011230.1	2	2	0	0	0	Rhizoctonia solani dsRNA virus 2	RNA-dependent RNA polymerase	dsRNA	Rhizoctonia solani AG-1 IA
1621	NC_023761.1/YP_009019195.1	2	2	0	0	0	ROUT virus	nucleocapsid protein	(-) ssRNA	Boa constrictor
1622	NC_023766.1/YP_009019205.1	2	2	0	0	0	University of Helsinki virus	nucleoprotein	(-) ssRNA	Boa constrictor
1623	NC_023812.1/YP_009020570.1	3	3	0	0	0	Madariaga virus	non-structural polyprotein precursor P1234	(+) ssRNA	Sapajus apella
1624	NC_023812.1/YP_009020571.1	6	6	0	0	0	Madariaga virus	structural polyprotein	(+) ssRNA	Sapajus apella
1625	NC_023988.1/YP_009026385.1	2	2	0	0	0	Tortoise rafivirus A	polyprotein	(+) ssRNA	Indotestudo forstenii
1626	NC_024074.1/YP_009028567.1	3	3	0	0	0	Cat Que virus	polyprotein	(-) ssRNA	Culex
1627	NC_024075.1/YP_009028568.1	7	7	0	0	0	Cat Que virus	nucleoprotein	(-) ssRNA	Culex
1628	NC_024296.1/YP_009041456.1	2	2	0	0	0	Canary bornavirus 3 (CnBV-3)	nucleoprotein	(-) ssRNA	Serinus canaria
1629	NC_024296.1/YP_009041458.1	3	3	0	0	0	Canary bornavirus 3 (CnBV-3)	phosphoprotein	(-) ssRNA	Serinus canaria
1630	NC_024297.1/YP_009041464.1	5	5	0	0	0	Bovine astrovirus	capsid protein precursor	(+) ssRNA	Bos taurus
1631	NC_024299.2/YP_009041466.1	3	3	0	0	0	Nienokoue virus	polyprotein	(+) ssRNA	Culex
1632	NC_024377.1/YP_009044207.1	22	22	0	0	0	Simian pegivirus	polyprotein precursor	(+) ssRNA	Piliocolobus tephrosceles
1633	NC_024449.1/YP_009046478.1	3	3	0	0	0	Cherry twisted leaf associated virus	replicase	(+) ssRNA	Nicotiana occidentalis
1634	NC_024449.1/YP_009046479.1	3	3	0	0	0	Cherry twisted leaf associated virus	TGB-1	(+) ssRNA	Nicotiana occidentalis
1635	NC_024449.1/YP_009046483.1	4	4	0	0	0	Cherry twisted leaf associated virus	coat protein	(+) ssRNA	Nicotiana occidentalis
1636	NC_024458.1/YP_009046886.1	2	2	0	0	0	Pitaya virus X	CP	(+) ssRNA	Hylocereus
1637	NC_024473.1/YP_009047081.1	2	2	0	0	0	Vesicular stomatitis New Jersey virus	nucleocapsid protein	(-) ssRNA	Psathyromyia shannoni
1638	NC_024473.1/YP_009047084.1	4	4	0	0	0	Vesicular stomatitis New Jersey virus	glycoprotein	(-) ssRNA	Psathyromyia shannoni
1639	NC_024488.1/YP_009047189.1	2	2	0	0	0	Drosophila immigrans Nora virus	VP1	(+) ssRNA	Drosophila immigrans
1640	NC_024488.1/YP_009047190.1	2	2	0	0	0	Drosophila immigrans Nora virus	VP2	(+) ssRNA	Drosophila immigrans
1641	NC_024488.1/YP_009047191.1	2	2	0	0	0	Drosophila immigrans Nora virus	VP3	(+) ssRNA	Drosophila immigrans
1642	NC_024488.1/YP_009047192.1	2	2	0	0	0	Drosophila immigrans Nora virus	VP4	(+) ssRNA	Drosophila immigrans
1643	NC_024492.1/YP_009047239.1	16	16	0	0	0	Senegalese sole Iberian betanodavirus	RNA-dependent RNA polymerase	(+) ssRNA	Solea senegalensis
1644	NC_024493.1/YP_009047240.1	10	10	0	0	0	Senegalese sole Iberian betanodavirus	coat protein	(+) ssRNA	Solea senegalensis
1645	NC_024494.1/YP_009047241.1	2	2	0	0	0	Heartland virus	glycoprotein polyprotein	(-) ssRNA	Homo sapiens
1646	NC_024495.1/YP_009047242.1	3	3	0	0	0	Heartland virus	polymerase	(-) ssRNA	Homo sapiens
1647	NC_024496.1/YP_009047243.1	3	3	0	0	0	Heartland virus	nonstructural S	(-) ssRNA	Homo sapiens
1648	NC_024496.1/YP_009047244.1	3	3	0	0	0	Heartland virus	nucleoprotein	(-) ssRNA	Homo sapiens
1649	NC_024498.1/YP_009047246.1	7	7	0	0	0	Bovine astrovirus CH13 (BoAstV-CH13)	ORF1AB nonstructural polyprotein	(+) ssRNA	Bos taurus
1650	NC_024498.1/YP_009047248.1	8	8	0	0	0	Bovine astrovirus CH13 (BoAstV-CH13)	capsid protein	(+) ssRNA	Bos taurus
1651	NC_024499.1/YP_009047249.1	2	2	0	0	0	Umatilla virus	helicase	dsRNA	Aves
1652	NC_024504.1/YP_009047259.1	2	2	0	0	0	Umatilla virus	VP2	dsRNA	Aves
1653	NC_024506.1/YP_009047261.1	2	2	0	0	0	Umatilla virus	NS1	dsRNA	Aves
1654	NC_024507.1/YP_009047262.1	2	2	0	0	0	Umatilla virus	VP4	dsRNA	Aves
1655	NC_024508.1/YP_009047263.1	2	2	0	0	0	Umatilla virus	VP5	dsRNA	Aves
1656	NC_024709.1/YP_009052479.1	2	2	0	0	0	Ball python nidovirus 1	hypothetical protein	(+) ssRNA	Python regius
1657	NC_024781.1/YP_009055222.1	8	8	0	0	0	Marburg marburgvirus	nucleoprotein	(-) ssRNA	Homo sapiens
1658	NC_024781.1/YP_009055223.1	9	9	0	0	0	Marburg marburgvirus	polymerase complex protein	(-) ssRNA	Homo sapiens
1659	NC_024781.1/YP_009055224.1	7	7	0	0	0	Marburg marburgvirus	matrix protein	(-) ssRNA	Homo sapiens
1660	NC_024781.1/YP_009055225.1	8	8	0	0	0	Marburg marburgvirus	glycoprotein	(-) ssRNA	Homo sapiens
1661	NC_024781.1/YP_009055226.1	6	6	0	0	0	Marburg marburgvirus	minor nucleoprotein	(-) ssRNA	Homo sapiens
1662	NC_024781.1/YP_009055227.1	5	5	0	0	0	Marburg marburgvirus	membrane-associated protein	(-) ssRNA	Homo sapiens
1663	NC_024781.1/YP_009055228.1	9	9	0	0	0	Marburg marburgvirus	RNA-dependent RNA polymerase	(-) ssRNA	Homo sapiens
1664	NC_024806.1/YP_009056848.1	2	2	0	0	0	Lammi virus	flavivirus polyprotein	(+) ssRNA	Culicidae
1665	NC_024887.1/YP_009058892.1	4	4	0	0	0	Middelburg virus	non-structural polyprotein	(+) ssRNA	Aedes vittatus
1666	NC_024887.1/YP_009058893.1	5	5	0	0	0	Middelburg virus	structural polyprotein	(+) ssRNA	Aedes vittatus
1667	NC_024911.1/YP_009059068.1	2	2	0	0	0	Cimodo virus	hypothetical protein	dsRNA	Culex nebulosus
1668	NC_024912.1/YP_009059069.1	2	2	0	0	0	Cimodo virus	hypothetical protein	dsRNA	Culex nebulosus
1669	NC_024913.1/YP_009059070.1	2	2	0	0	0	Cimodo virus	hypothetical protein	dsRNA	Culex nebulosus
1670	NC_024914.1/YP_009059071.1	2	2	0	0	0	Cimodo virus	hypothetical protein	dsRNA	Culex nebulosus
1671	NC_024919.1/YP_009059076.1	2	2	0	0	0	Cimodo virus	hypothetical protein	dsRNA	Culex nebulosus
1672	NC_025112.1/YP_009067050.1	2	2	0	0	0	Mikumi yellow baboon virus 1 (MYBV-1)	putative 1b protein	(+) ssRNA	Papio cynocephalus
1673	NC_025112.1/YP_009067052.1	2	2	0	0	0	Mikumi yellow baboon virus 1 (MYBV-1)	ORF2a' protein	(+) ssRNA	Papio cynocephalus
1674	NC_025112.1/YP_009067053.1	2	2	0	0	0	Mikumi yellow baboon virus 1 (MYBV-1)	ORF3' protein	(+) ssRNA	Papio cynocephalus
1675	NC_025113.1/YP_009067063.1	3	3	0	0	0	Southwest baboon virus 1 (SWBV-1)	putative 1b protein	(+) ssRNA	Papio anubis
1676	NC_025113.1/YP_009067065.1	3	3	0	0	0	Southwest baboon virus 1 (SWBV-1)	ORF2a' protein	(+) ssRNA	Papio anubis
1677	NC_025113.1/YP_009067067.1	3	3	0	0	0	Southwest baboon virus 1 (SWBV-1)	ORF3' protein	(+) ssRNA	Papio anubis
1678	NC_025113.1/YP_009067073.1	3	3	0	0	0	Southwest baboon virus 1 (SWBV-1)	GP5 protein	(+) ssRNA	Papio anubis
1679	NC_025251.1/YP_009091809.1	3	3	0	0	0	Bokeloh bat lyssavirus	nucleoprotein	(-) ssRNA	Myotis nattereri
1680	NC_025251.1/YP_009091810.1	4	4	0	0	0	Bokeloh bat lyssavirus	phosphoprotein	(-) ssRNA	Myotis nattereri
1681	NC_025251.1/YP_009091811.1	4	4	0	0	0	Bokeloh bat lyssavirus	matrix protein	(-) ssRNA	Myotis nattereri
1682	NC_025251.1/YP_009091812.1	3	3	0	0	0	Bokeloh bat lyssavirus	glycoprotein	(-) ssRNA	Myotis nattereri
1683	NC_025251.1/YP_009091813.1	4	4	0	0	0	Bokeloh bat lyssavirus	polymerase	(-) ssRNA	Myotis nattereri
1684	NC_025253.1/YP_009091822.1	2	2	0	0	0	Farmington virus	G	(-) ssRNA	Mus musculus
1685	NC_025254.1/YP_009091824.1	2	2	0	0	0	Carrot thin leaf virus	polyprotein	(+) ssRNA	Coriandrum sativum
1686	NC_025255.1/YP_009091828.1	2	2	0	0	0	Maraba virus (MARAV)	matix	(-) ssRNA	Mus musculus
1687	NC_025255.1/YP_009091829.1	3	3	0	0	0	Maraba virus (MARAV)	glycoprotein	(-) ssRNA	Mus musculus
1688	NC_025255.1/YP_009091830.1	3	3	0	0	0	Maraba virus (MARAV)	RNA-depedent RNA polymerase	(-) ssRNA	Mus musculus
1689	NC_025344.1/YP_009094037.1	6	6	0	0	0	Pneumovirus dog/Bari/100-12/ITA/2012	nucleoprotein	(-) ssRNA	Canis lupus familiaris
1690	NC_025344.1/YP_009094038.1	5	5	0	0	0	Pneumovirus dog/Bari/100-12/ITA/2012	phosphoprotein	(-) ssRNA	Canis lupus familiaris
1691	NC_025344.1/YP_009094039.1	7	7	0	0	0	Pneumovirus dog/Bari/100-12/ITA/2012	matrix protein	(-) ssRNA	Canis lupus familiaris
1692	NC_025344.1/YP_009094041.1	5	5	0	0	0	Pneumovirus dog/Bari/100-12/ITA/2012	attachment protein	(-) ssRNA	Canis lupus familiaris
1693	NC_025344.1/YP_009094042.1	7	7	0	0	0	Pneumovirus dog/Bari/100-12/ITA/2012	fusion protein	(-) ssRNA	Canis lupus familiaris
1694	NC_025344.1/YP_009094045.1	4	4	0	0	0	Pneumovirus dog/Bari/100-12/ITA/2012	RNA-dependent RNA polymerase	(-) ssRNA	Canis lupus familiaris
1695	NC_025349.3/YP_009094068.2	2	2	0	0	0	Avian paramyxovirus penguin/Falkland Islands/324/2007	NP	(-) ssRNA	Spheniscidae
1696	NC_025349.3/YP_009094069.2	2	2	0	0	0	Avian paramyxovirus penguin/Falkland Islands/324/2007	P	(-) ssRNA	Spheniscidae
1697	NC_025349.3/YP_009094070.1	3	3	0	0	0	Avian paramyxovirus penguin/Falkland Islands/324/2007	M	(-) ssRNA	Spheniscidae
1698	NC_025349.3/YP_009094071.2	3	3	0	0	0	Avian paramyxovirus penguin/Falkland Islands/324/2007	F	(-) ssRNA	Spheniscidae
1699	NC_025349.3/YP_009094072.3	4	4	0	0	0	Avian paramyxovirus penguin/Falkland Islands/324/2007	HN	(-) ssRNA	Spheniscidae
1700	NC_025349.3/YP_009094073.2	3	3	0	0	0	Avian paramyxovirus penguin/Falkland Islands/324/2007	L	(-) ssRNA	Spheniscidae
1701	NC_025351.1/YP_009094081.1	2	2	0	0	0	Cedar virus	nucleocapsid	(-) ssRNA	Pteropus sp.
1702	NC_025351.1/YP_009094082.1	2	2	0	0	0	Cedar virus	phosphoprotein P	(-) ssRNA	Pteropus sp.
1703	NC_025351.1/YP_009094084.1	2	2	0	0	0	Cedar virus	matrix	(-) ssRNA	Pteropus sp.
1704	NC_025351.1/YP_009094085.1	2	2	0	0	0	Cedar virus	fusion glycoprotein	(-) ssRNA	Pteropus sp.
1705	NC_025351.1/YP_009094086.1	2	2	0	0	0	Cedar virus	attachment glycoprotein	(-) ssRNA	Pteropus sp.
1706	NC_025351.1/YP_009094087.1	2	2	0	0	0	Cedar virus	polymerase	(-) ssRNA	Pteropus sp.
1707	NC_025353.1/YP_009094097.1	2	2	0	0	0	Vesicular stomatitis Alagoas virus (VSAV)	nucleocapsid protein	(-) ssRNA	Equus asinus x caballus
1708	NC_025357.1/YP_009094126.1	7	7	0	0	0	Goutanap virus	hypothetical protein 1	(+) ssRNA	Culex nebulosus
1709	NC_025357.1/YP_009094127.1	6	6	0	0	0	Goutanap virus	hypothetical protein 2	(+) ssRNA	Culex nebulosus
1710	NC_025357.1/YP_009094128.1	6	6	0	0	0	Goutanap virus	hypothetical protein 3	(+) ssRNA	Culex nebulosus
1711	NC_025359.1/YP_009094139.1	2	2	0	0	0	Moussa virus	nucleoprotein	(-) ssRNA	Culex decens
1712	NC_025360.1/YP_009094149.1	2	2	0	0	0	Salmon aquaparamyxovirus	matrix protein	(-) ssRNA	Salmo salar
1713	NC_025361.1/YP_009094153.1	2	2	0	0	0	Avian avulavirus 5	nucleoprotein	(-) ssRNA	Melopsittacus undulatus
1714	NC_025361.1/YP_009094154.1	2	2	0	0	0	Avian avulavirus 5	phosphoprotein	(-) ssRNA	Melopsittacus undulatus
1715	NC_025361.1/YP_009094157.1	2	2	0	0	0	Avian avulavirus 5	matrix protein	(-) ssRNA	Melopsittacus undulatus
1716	NC_025361.1/YP_009094158.1	2	2	0	0	0	Avian avulavirus 5	fusion protein	(-) ssRNA	Melopsittacus undulatus
1717	NC_025361.1/YP_009094159.1	2	2	0	0	0	Avian avulavirus 5	hemagglutinin neuraminidase protein	(-) ssRNA	Melopsittacus undulatus
1718	NC_025361.1/YP_009094160.1	2	2	0	0	0	Avian avulavirus 5	large polymerase protein	(-) ssRNA	Melopsittacus undulatus
1719	NC_025371.1/YP_009094205.1	13	13	0	0	0	Tench rhabdovirus	glycoprotein	(-) ssRNA	Tinca tinca
1720	NC_025376.1/YP_009094266.1	2	2	0	0	0	Grass carp virus	glycoprotein	(-) ssRNA	Ctenopharyngodon idella
1721	NC_025381.1/YP_009094325.1	5	5	0	0	0	Hibiscus latent Fort Pierce virus (Florida hibiscus virus)	31 kDa movement protein	(+) ssRNA	Hibiscus
1722	NC_025381.1/YP_009094908.1	4	4	0	0	0	Hibiscus latent Fort Pierce virus (Florida hibiscus virus)	187 kDa polymerase	(+) ssRNA	Hibiscus
1723	NC_025382.1/YP_009094307.1	6	6	0	0	0	Spodoptera frugiperda rhabdovirus	N	(-) ssRNA	Spodoptera frugiperda
1724	NC_025382.1/YP_009094308.1	4	4	0	0	0	Spodoptera frugiperda rhabdovirus	P	(-) ssRNA	Spodoptera frugiperda
1725	NC_025382.1/YP_009094309.1	6	6	0	0	0	Spodoptera frugiperda rhabdovirus	M	(-) ssRNA	Spodoptera frugiperda
1726	NC_025382.1/YP_009094310.1	6	6	0	0	0	Spodoptera frugiperda rhabdovirus	G	(-) ssRNA	Spodoptera frugiperda
1727	NC_025382.1/YP_009094312.1	6	6	0	0	0	Spodoptera frugiperda rhabdovirus	L	(-) ssRNA	Spodoptera frugiperda
1728	NC_025383.1/YP_009094315.1	2	2	0	0	0	Sclerotinia sclerotiorum negative-stranded RNA virus 1	hypothetical protein	(-) ssRNA	Sclerotinia sclerotiorum
1729	NC_025384.1/YP_009094319.1	3	3	0	0	0	Culex tritaeniorhynchus rhabdovirus	nucleoprotein	(-) ssRNA	Culex tritaeniorhynchus
1730	NC_025384.1/YP_009094322.1	3	3	0	0	0	Culex tritaeniorhynchus rhabdovirus	glycoprotein	(-) ssRNA	Culex tritaeniorhynchus
1731	NC_025389.1/YP_009094352.1	3	3	0	0	0	Eggplant mottled dwarf nucleorhabdovirus	nucleocapsid protein	(-) ssRNA	Agapanthus
1732	NC_025389.1/YP_009094355.1	2	2	0	0	0	Eggplant mottled dwarf nucleorhabdovirus	putative movement protein	(-) ssRNA	Agapanthus
1733	NC_025389.1/YP_009094356.1	2	2	0	0	0	Eggplant mottled dwarf nucleorhabdovirus	matrix protein	(-) ssRNA	Agapanthus
1734	NC_025389.1/YP_009094357.1	3	3	0	0	0	Eggplant mottled dwarf nucleorhabdovirus	glycoprotein	(-) ssRNA	Agapanthus
1735	NC_025389.1/YP_009094358.1	2	2	0	0	0	Eggplant mottled dwarf nucleorhabdovirus	RNA-directed RNA polymerase	(-) ssRNA	Agapanthus
1736	NC_025399.1/YP_009094419.1	2	2	0	0	0	Oak-Vale virus	putative phosphoprotein	(-) ssRNA	Culex edwardsi
1737	NC_025399.1/YP_009094423.1	2	2	0	0	0	Oak-Vale virus	putative glycoprotein	(-) ssRNA	Culex edwardsi
1738	NC_025402.1/YP_009094447.1	3	3	0	0	0	Porcine respirovirus 1	matrix protein	(-) ssRNA	Sus scrofa domesticus
1739	NC_025402.1/YP_009094449.1	2	2	0	0	0	Porcine respirovirus 1	haemagglutinin protein	(-) ssRNA	Sus scrofa domesticus
1740	NC_025402.1/YP_009094450.1	3	3	0	0	0	Porcine respirovirus 1	RNA polymerase	(-) ssRNA	Sus scrofa domesticus
1741	NC_025408.1/YP_009094484.1	3	3	0	0	0	Lyssavirus Ozernoe	nucleoprotein	(-) ssRNA	Mus musculus
1742	NC_025408.1/YP_009094485.1	2	2	0	0	0	Lyssavirus Ozernoe	phosphoprotein	(-) ssRNA	Mus musculus
1743	NC_025408.1/YP_009094486.1	2	2	0	0	0	Lyssavirus Ozernoe	matrix protein	(-) ssRNA	Mus musculus
1744	NC_025408.1/YP_009094487.1	2	2	0	0	0	Lyssavirus Ozernoe	glycoprotein	(-) ssRNA	Mus musculus
1745	NC_025408.1/YP_009094488.1	2	2	0	0	0	Lyssavirus Ozernoe	polymerase	(-) ssRNA	Mus musculus
1746	NC_025435.1/YP_009100302.1	3	3	0	0	0	Strawberry polerovirus 1	P0	(+) ssRNA	Fragaria x ananassa
1747	NC_025435.1/YP_009100303.1	3	3	0	0	0	Strawberry polerovirus 1	P1-P2 fusion protein	(+) ssRNA	Fragaria x ananassa
1748	NC_025435.1/YP_009100305.1	2	2	0	0	0	Strawberry polerovirus 1	P3-P5 fusion protein	(+) ssRNA	Fragaria x ananassa
1749	NC_025480.2/YP_009104370.1	2	2	0	0	0	Carrot torradovirus 1	ORF1	(+) ssRNA	Daucus carota
1750	NC_025480.2/YP_009104371.1	2	2	0	0	0	Carrot torradovirus 1	polyprotein	(+) ssRNA	Daucus carota
1751	NC_025486.1/YP_009104379.1	2	2	0	0	0	Fako virus	RNA-dependent RNA polymerase	dsRNA	Culicidae
1752	NC_025487.1/YP_009104380.1	3	3	0	0	0	Fako virus	nonstructural protein	dsRNA	Culicidae
1753	NC_025489.1/YP_009104382.1	4	4	0	0	0	Fako virus	nonstructural protein	dsRNA	Culicidae
1754	NC_025493.1/YP_009104386.1	2	2	0	0	0	Fako virus	major capsid protein	dsRNA	Culicidae
1755	NC_025674.1/YP_009109562.1	2	2	0	0	0	Macrophomina phaseolina tobamo-like virus	coat protein	(+) ssRNA	Macrophomina phaseolina
1756	NC_025676.1/YP_009109564.1	2	2	0	0	0	San Miguel sea lion virus 8 (SMSV8)	non-structural polyprotein	(+) ssRNA	Callorhinus ursinus
1757	NC_025676.1/YP_009109565.1	2	2	0	0	0	San Miguel sea lion virus 8 (SMSV8)	capsid protein precursor	(+) ssRNA	Callorhinus ursinus
1758	NC_025789.1/YP_009110669.1	2	2	0	0	0	Garlic virus B	TGB1	(+) ssRNA	Allium sativum
1759	NC_025789.1/YP_009110671.1	2	2	0	0	0	Garlic virus B	40kDa protein	(+) ssRNA	Allium sativum
1760	NC_025789.1/YP_009110672.1	2	2	0	0	0	Garlic virus B	coat protein	(+) ssRNA	Allium sativum
1761	NC_025802.1/YP_009110697.1	4	4	0	0	0	Cangyuan orthoreovirus	RNA polymerase	dsRNA	Rousettus leschenaultii
1762	NC_025803.1/YP_009110698.1	2	2	0	0	0	Cangyuan orthoreovirus	inner capsid protein	dsRNA	Rousettus leschenaultii
1763	NC_025805.1/YP_009110700.1	2	2	0	0	0	Cangyuan orthoreovirus	nonstructural protein	dsRNA	Rousettus leschenaultii
1764	NC_025807.1/YP_009110702.1	3	3	0	0	0	Cangyuan orthoreovirus	nonstructural protein	dsRNA	Rousettus leschenaultii
1765	NC_025810.1/YP_009110705.1	2	2	0	0	0	Cangyuan orthoreovirus	major outer capsid	dsRNA	Rousettus leschenaultii
1766	NC_025821.1/YP_009110712.1	2	2	0	0	0	Asparagus virus 1	polyprotein	(+) ssRNA	Chenopodium quinoa
1767	NC_025831.1/YP_009111284.1	3	3	0	0	0	Leopards Hill virus	RNA-dependent RNA polymerase	(-) ssRNA	Hipposideros gigas
1768	NC_025833.1/YP_009111286.1	2	2	0	0	0	Leopards Hill virus	nucleocapside	(-) ssRNA	Hipposideros gigas
1769	NC_025841.1/YP_009111322.1	2	2	0	0	0	Dendrolimus punctatus cypovirus 22 (DpCPV-22)	polyhedrin	dsRNA	Dendrolimus punctatus
1770	NC_025889.1/YP_009111336.1	3	3	0	0	0	Chaetoceros tenuissimus RNA virus type-II	predicted replication-associated protein	unclassified ((+) ssRNA)	Chaetoceros tenuissimus
1771	NC_025889.1/YP_009111337.1	3	3	0	0	0	Chaetoceros tenuissimus RNA virus type-II	predicted structural protein	unclassified ((+) ssRNA)	Chaetoceros tenuissimus
1772	NC_026011.1/YP_009113022.1	3	3	0	0	0	Betacoronavirus HKU24	replicase polyprotein	(+) ssRNA	Rattus norvegicus
1773	NC_026011.1/YP_009113023.1	2	2	0	0	0	Betacoronavirus HKU24	non-structural protein NS2a	(+) ssRNA	Rattus norvegicus
1774	NC_026011.1/YP_009113024.1	3	3	0	0	0	Betacoronavirus HKU24	hemagglutinin-esterase protein	(+) ssRNA	Rattus norvegicus
1775	NC_026011.1/YP_009113025.1	2	2	0	0	0	Betacoronavirus HKU24	spike glycoprotein	(+) ssRNA	Rattus norvegicus
1776	NC_026011.1/YP_009113029.1	2	2	0	0	0	Betacoronavirus HKU24	membrane protein	(+) ssRNA	Rattus norvegicus
1777	NC_026011.1/YP_009113030.1	3	3	0	0	0	Betacoronavirus HKU24	internal protein	(+) ssRNA	Rattus norvegicus
1778	NC_026018.1/YP_009113206.1	2	1	0	1	0	Wenzhou mammarenavirus	glycoprotein	(-) ssRNA	Rattus norvegicus
1779	NC_026422.1/YP_009118470.1	615	615	0	0	0	Influenza A virus (A/Shanghai/02/2013(H7N9))	polymerase PB2	(-) ssRNA	Homo sapiens
1780	NC_026425.1/YP_009118475.1	626	625	0	1	0	Influenza A virus (A/Shanghai/02/2013(H7N9))	hemagglutinin	(-) ssRNA	Homo sapiens
1781	NC_026426.1/YP_009118476.1	716	716	0	0	0	Influenza A virus (A/Shanghai/02/2013(H7N9))	nucleocapsid protein	(-) ssRNA	Homo sapiens
1782	NC_026427.1/YP_009118478.1	952	952	0	0	0	Influenza A virus (A/Shanghai/02/2013(H7N9))	matrix protein 1	(-) ssRNA	Homo sapiens
1783	NC_026428.1/YP_009118480.1	575	575	0	0	0	Influenza A virus (A/Shanghai/02/2013(H7N9))	nonstructural protein 1	(-) ssRNA	Homo sapiens
1784	NC_026431.1/YP_009118623.1	2013	2011	0	2	0	Influenza A virus (A/California/07/2009(H1N1))	matrix protein 1	(-) ssRNA	Homo sapiens
1785	NC_026432.1/YP_009118625.1	2529	2528	0	1	0	Influenza A virus (A/California/07/2009(H1N1))	nonstructural protein 1	(-) ssRNA	Homo sapiens
1786	NC_026436.1/YP_009118629.1	4200	4199	0	1	0	Influenza A virus (A/California/07/2009(H1N1))	nucleocapsid protein	(-) ssRNA	Homo sapiens
1787	NC_026437.1/YP_009118630.1	5477	5476	0	1	0	Influenza A virus (A/California/07/2009(H1N1))	polymerase PA	(-) ssRNA	Homo sapiens
1788	NC_026508.1/YP_009121771.1	2	2	0	0	0	Cucurbit aphid borne yellows virus associated RNA (CABYV)	putative 25K replicase component	unclassified ((+) ssRNA)	Cucumis sativus var. sativus
1789	NC_026592.1/YP_009124988.1	42	42	0	0	0	Citrus yellow vein clearing virus	putative RNA-dependent RNA polymerase	(+) ssRNA	Citrus limon
1790	NC_026592.1/YP_009124989.1	35	35	0	0	0	Citrus yellow vein clearing virus	25KDa triple gene block protein	(+) ssRNA	Citrus limon
1791	NC_026592.1/YP_009124992.1	45	45	0	0	0	Citrus yellow vein clearing virus	hypothetical protein	(+) ssRNA	Citrus limon
1792	NC_026592.1/YP_009124993.1	32	32	0	0	0	Citrus yellow vein clearing virus	hypothetical protein	(+) ssRNA	Citrus limon
1793	NC_026615.1/YP_009126730.1	2	2	0	0	0	Tamarillo leaf malformation virus	polyprotein	(+) ssRNA	Solanum betaceum
1794	NC_026616.2/YP_009126732.1	2	2	0	0	0	Alfalfa latent virus	TGB1	(+) ssRNA	Medicago sativa
1795	NC_026616.2/YP_009126735.1	2	2	0	0	0	Alfalfa latent virus	coat protein	(+) ssRNA	Medicago sativa
1796	NC_026619.1/YP_009126739.1	10	10	0	0	0	Mulberry vein banding virus	NSs	(-) ssRNA	Morus
1797	NC_026619.1/YP_009126740.1	9	9	0	0	0	Mulberry vein banding virus	nucleocapsid	(-) ssRNA	Morus
1798	NC_026623.1/YP_009126874.1	2	2	0	0	0	Cacipacore virus	polyprotein	(+) ssRNA	Formicarius analis
1799	NC_026812.1/YP_009130642.1	4	3	0	1	0	Chinook salmon bafinivirus	replicase polyprotein 1a	(+) ssRNA	Oncorhynchus tshawytscha
1800	NC_026812.1/YP_009130643.1	4	4	0	0	0	Chinook salmon bafinivirus	putative spike protein	(+) ssRNA	Oncorhynchus tshawytscha
1801	NC_026812.1/YP_009130644.1	2	2	0	0	0	Chinook salmon bafinivirus	membrane protein	(+) ssRNA	Oncorhynchus tshawytscha
1802	NC_026814.1/YP_009130647.1	3	3	0	0	0	Canine astrovirus	nonstructural protein	(+) ssRNA	Canis lupus familiaris
1803	NC_026816.1/YP_009130653.1	2	2	0	0	0	Plumeria mosaic virus	replicase large protein	(+) ssRNA	Plumeria rubra
1804	NC_026816.1/YP_009130655.1	2	2	0	0	0	Plumeria mosaic virus	movement protein	(+) ssRNA	Plumeria rubra
1805	NC_026823.2/YP_009130672.1	2	2	0	0	0	Rotavirus I	NSP4	dsRNA	Canis lupus familiaris
1806	NC_027121.1/YP_009140436.1	2	2	0	0	0	Areca palm velarivirus 1	p60 protein	(+) ssRNA	Dypsis lutescens
1807	NC_027121.1/YP_009140437.1	22	22	0	0	0	Areca palm velarivirus 1	coat protein	(+) ssRNA	Dypsis lutescens
1808	NC_027121.1/YP_009140439.1	2	2	0	0	0	Areca palm velarivirus 1	p26 protein	(+) ssRNA	Dypsis lutescens
1809	NC_027124.1/YP_009140475.1	3	3	0	0	0	Pebjah virus	putative 1b protein	(+) ssRNA	Macaca mulatta
1810	NC_027124.1/YP_009140487.1	2	2	0	0	0	Pebjah virus	GP5 protein	(+) ssRNA	Macaca mulatta
1811	NC_027210.1/YP_009143308.1	3	3	0	0	0	Catharanthus mosaic virus	polyprotein	(+) ssRNA	Mandevilla
1812	NC_027211.1/YP_009143309.1	2	2	0	0	0	Nectarine stem pitting associated virus	RNA dependent RNA polymerase P1-P2 fusion protein	(+) ssRNA	Prunus persica
1813	NC_027211.1/YP_009143311.1	2	2	0	0	0	Nectarine stem pitting associated virus	ORF3	(+) ssRNA	Prunus persica
1814	NC_027527.1/YP_009158847.1	2	2	0	0	0	Pea streak virus (PeSV)	triple gene block protein 1	(+) ssRNA	Trifolium pratense
1815	NC_027527.1/YP_009158850.1	2	2	0	0	0	Pea streak virus (PeSV)	coat protein	(+) ssRNA	Trifolium pratense
1816	NC_027631.1/YP_009160325.1	2	2	0	0	0	Bee Macula-like virus	coat protein	(+) ssRNA	Apis mellifera
1817	NC_027701.1/YP_009162330.1	2	2	0	0	0	Trichomonas vaginalis virus 1	RNA-dependent RNA polymerase	dsRNA	Trichomonas vaginalis
1818	NC_027703.1/YP_009162333.1	2	2	0	0	0	Luffa aphid-borne yellows virus	P1-P2	(+) ssRNA	Luffa acutangula
1819	NC_027703.1/YP_009162335.1	2	2	0	0	0	Luffa aphid-borne yellows virus	P3-P5	(+) ssRNA	Luffa acutangula
1820	NC_027706.1/YP_009162372.1	2	2	0	0	0	Lettuce Italian necrotic virus	polyprotein	(+) ssRNA	Lactuca sativa
1821	NC_027710.2/YP_009162615.1	2	2	0	0	0	Opium poppy mosaic virus	putative phloem RNA movement protein	(+) ssRNA	Papaver somniferum
1822	NC_027710.2/YP_009162616.1	2	2	0	0	0	Opium poppy mosaic virus	putative cell-to-cell movement protein	(+) ssRNA	Papaver somniferum
1823	NC_027710.2/YP_009164949.1	2	2	0	0	0	Opium poppy mosaic virus	replicase-associated protein	(+) ssRNA	Papaver somniferum
1824	NC_027711.1/YP_009162617.1	4	4	0	0	0	Dromedary astrovirus	nonstructural polyprotein	(+) ssRNA	Camelus dromedarius
1825	NC_027715.1/YP_009162638.1	2	2	0	0	0	Hunter Island virus	polyprotein	(-) ssRNA	Ixodes
1826	NC_027716.2/YP_009162639.1	2	2	0	0	0	Hunter Island virus	nonstructural protein	(-) ssRNA	Ixodes
1827	NC_027717.1/YP_009162641.1	2	2	0	0	0	Hunter Island virus	polymerase	(-) ssRNA	Ixodes
1828	NC_027718.1/YP_009162642.1	4	4	0	0	0	Chrysanthemum stem necrosis virus (CSNV)	RNA-dependent RNA polymerase	(-) ssRNA	Nicotiana benthamiana
1829	NC_027719.1/YP_009162644.1	12	12	0	0	0	Chrysanthemum stem necrosis virus (CSNV)	nucleocapsid protein	(-) ssRNA	Nicotiana benthamiana
1830	NC_027720.1/YP_009162645.1	5	5	0	0	0	Chrysanthemum stem necrosis virus (CSNV)	movement protein	(-) ssRNA	Nicotiana benthamiana
1831	NC_027720.1/YP_009162646.1	5	5	0	0	0	Chrysanthemum stem necrosis virus (CSNV)	Gc-Gn glycoprotein precursor	(-) ssRNA	Nicotiana benthamiana
1832	NC_027802.1/YP_009163939.1	2	2	0	0	0	Grapevine Cabernet Sauvignon reovirus	nonstructural protein NSP9	dsRNA	Vitis vinifera
1833	NC_027806.1/YP_009163943.1	2	2	0	0	0	Fengkai orbivirus	matrix protein	dsRNA	Culicidae
1834	NC_027808.1/YP_009163945.1	2	2	0	0	0	Grapevine Cabernet Sauvignon reovirus	p3a	dsRNA	Vitis vinifera
1835	NC_027811.2/YP_009163948.2	2	2	0	0	0	Fengkai orbivirus	outer capsid protein	dsRNA	Culicidae
1836	NC_027813.1/YP_009163950.1	2	2	0	0	0	Fengkai orbivirus	capping enzyme protein	dsRNA	Culicidae
1837	NC_027814.1/YP_009163951.1	2	2	0	0	0	Fengkai orbivirus	helicase	dsRNA	Culicidae
1838	NC_027815.1/YP_009163952.1	2	2	0	0	0	Fengkai orbivirus	NS4	dsRNA	Culicidae
1839	NC_027819.1/YP_009259274.1	2	2	0	0	0	Mercadeo virus	truncated polyprotein	(+) ssRNA	Culex
1840	NC_027892.1/YP_009165492.1	6	6	0	0	0	Canary bornavirus 2 (CnBV-2)	nucleoprotein	(-) ssRNA	Serinus canaria
1841	NC_027892.1/YP_009165494.1	6	6	0	0	0	Canary bornavirus 2 (CnBV-2)	phosphoprotein	(-) ssRNA	Serinus canaria
1842	NC_028106.1/YP_009174176.1	7	7	0	0	0	Parrot bornavirus 2 (PaBV-2)	nucleoprotein	(-) ssRNA	Aratinga solstitialis
1843	NC_028106.1/YP_009174178.1	8	8	0	0	0	Parrot bornavirus 2 (PaBV-2)	phosphoprotein	(-) ssRNA	Aratinga solstitialis
1844	NC_028106.1/YP_009174180.1	3	3	0	0	0	Parrot bornavirus 2 (PaBV-2)	glycoprotein	(-) ssRNA	Aratinga solstitialis
1845	NC_028111.1/YP_009174681.1	2	2	0	0	0	Nerine latent virus	replicase	(+) ssRNA	Hippeastrum sp.
1846	NC_028111.1/YP_009174682.1	2	2	0	0	0	Nerine latent virus	triple gene block 1	(+) ssRNA	Hippeastrum sp.
1847	NC_028111.1/YP_009174685.1	2	2	0	0	0	Nerine latent virus	coat protein	(+) ssRNA	Hippeastrum sp.
1848	NC_028230.1/YP_009176968.1	2	2	0	0	0	Inhangapi virus	M	(-) ssRNA	Nyssomyia flaviscutellata
1849	NC_028237.2/YP_009177015.2	13	13	0	0	0	Alfalfa dwarf virus	nucleocapsid	(-) ssRNA	Medicago sativa
1850	NC_028244.1/YP_009177223.1	2	2	0	0	0	Barley yellow striate mosaic cytorhabdovirus	P protein	(-) ssRNA	Hordeum vulgare
1851	NC_028249.1/YP_009177597.1	3	3	0	0	0	Phocine morbillivirus	nucleocapsid protein	(-) ssRNA	Phoca vitulina
1852	NC_028249.1/YP_009177598.1	6	5	0	1	0	Phocine morbillivirus	phosphoprotein	(-) ssRNA	Phoca vitulina
1853	NC_028249.1/YP_009177601.1	6	6	0	0	0	Phocine morbillivirus	matrix protein	(-) ssRNA	Phoca vitulina
1854	NC_028249.1/YP_009177602.1	5	5	0	0	0	Phocine morbillivirus	fusion protein	(-) ssRNA	Phoca vitulina
1855	NC_028249.1/YP_009177603.1	13	13	0	0	0	Phocine morbillivirus	hemagglutinin protein	(-) ssRNA	Phoca vitulina
1856	NC_028249.1/YP_009177604.1	2	2	0	0	0	Phocine morbillivirus	large protein	(-) ssRNA	Phoca vitulina
1857	NC_028252.1/YP_009177608.1	15	15	0	0	0	Tasmanian aquabirnavirus	polyprotein	dsRNA	Pseudophycis
1858	NC_028253.1/YP_009177609.1	15	15	0	0	0	Tasmanian aquabirnavirus	VP1 protein	dsRNA	Pseudophycis
1859	NC_028259.1/YP_009177701.1	3	3	0	0	0	Bole Tick Virus 3	polymerase	(-) ssRNA	Hyalomma asiaticum
1860	NC_028259.1/YP_009177702.1	5	5	0	0	0	Bole Tick Virus 3	glycoprotein	(-) ssRNA	Hyalomma asiaticum
1861	NC_028259.1/YP_009177703.1	6	6	0	0	0	Bole Tick Virus 3	putative nucleoprotein	(-) ssRNA	Hyalomma asiaticum
1862	NC_028362.1/YP_009179207.1	5	5	0	0	0	Caprine parainfluenza virus 3	nucleoprotein	(-) ssRNA	Capra hircus
1863	NC_028362.1/YP_009179208.1	4	4	0	0	0	Caprine parainfluenza virus 3	phosphoprotein	(-) ssRNA	Capra hircus
1864	NC_028362.1/YP_009179210.1	4	4	0	0	0	Caprine parainfluenza virus 3	fusion protein	(-) ssRNA	Capra hircus
1865	NC_028362.1/YP_009179211.1	5	5	0	0	0	Caprine parainfluenza virus 3	hemagglutinin-neuraminidase	(-) ssRNA	Capra hircus
1866	NC_028362.1/YP_009179212.1	5	5	0	0	0	Caprine parainfluenza virus 3	large polymerase subunit	(-) ssRNA	Capra hircus
1867	NC_028371.1/YP_009179221.1	3	3	0	0	0	Bole tick virus 4	polyprotein	(+) ssRNA	Hyalomma asiaticum
1868	NC_028465.1/YP_009182151.1	8	8	0	0	0	Maize rough dwarf virus	minor structural protein	dsRNA	Zea mays subsp. mays
1869	NC_028465.1/YP_009182152.1	8	8	0	0	0	Maize rough dwarf virus	nonstructural protein	dsRNA	Zea mays subsp. mays
1870	NC_028478.1/YP_009182168.1	11	10	0	1	0	Tomato brown rugose fruit virus	183 kDa replicase	(+) ssRNA	Solanum lycopersicum
1871	NC_028478.1/YP_009182170.1	9	8	0	1	0	Tomato brown rugose fruit virus	30 kDa movement protein	(+) ssRNA	Solanum lycopersicum
1872	NC_028752.1/YP_009194637.1	28	28	0	0	0	Camel alphacoronavirus	polyprotein ORF1ab	(+) ssRNA	Camelus dromedarius
1873	NC_028752.1/YP_009194639.1	19	19	0	0	0	Camel alphacoronavirus	spike protein	(+) ssRNA	Camelus dromedarius
1874	NC_028752.1/YP_009194640.1	9	7	0	2	0	Camel alphacoronavirus	ORF4	(+) ssRNA	Camelus dromedarius
1875	NC_028752.1/YP_009194642.1	8	8	0	0	0	Camel alphacoronavirus	membrane protein	(+) ssRNA	Camelus dromedarius
1876	NC_028752.1/YP_009194643.1	20	20	0	0	0	Camel alphacoronavirus	nucleocapsid protein	(+) ssRNA	Camelus dromedarius
1877	NC_028806.1/YP_009199240.1	2	2	0	0	0	Swine enteric coronavirus	replicase polyprotein 1a	(+) ssRNA	Sus scrofa
1878	NC_028806.1/YP_009199242.1	3	3	0	0	0	Swine enteric coronavirus	spike protein	(+) ssRNA	Sus scrofa
1879	NC_028806.1/YP_009199244.1	3	3	0	0	0	Swine enteric coronavirus	non-structural protein 3b	(+) ssRNA	Sus scrofa
1880	NC_028806.1/YP_009199246.1	3	3	0	0	0	Swine enteric coronavirus	membrane protein	(+) ssRNA	Sus scrofa
1881	NC_028806.1/YP_009199247.1	3	3	0	0	0	Swine enteric coronavirus	nucleoprotein	(+) ssRNA	Sus scrofa
1882	NC_028814.1/YP_009199793.1	2	2	0	0	0	BtRf-AlphaCoV/HuB2013	membrane glycoprotein	(+) ssRNA	Rhinolophus ferrumequinum
1883	NC_028868.1/YP_009204562.1	2	2	0	0	0	Asian prunus virus 2	triple gene block protein 1	(+) ssRNA	Prunus mume
1884	NC_028868.1/YP_009204565.1	3	3	0	0	0	Asian prunus virus 2	coat protein	(+) ssRNA	Prunus mume
1885	NC_029034.2/YP_009220366.1	2	2	0	0	0	Colombian potato soil-borne virus	putative replicase	(+) ssRNA	Nicotiana benthamiana
1886	NC_029035.2/YP_009220368.1	2	2	0	0	0	Colombian potato soil-borne virus	putative coat protein	(+) ssRNA	Nicotiana benthamiana
1887	NC_029055.1/YP_009222008.1	14	14	0	0	0	Spondweni virus	polyprotein	(+) ssRNA	Aedes circumluteolus
1888	NC_029063.1/YP_009222597.1	2	2	0	0	0	Nectarine marafivirus M	polyprotein	(+) ssRNA	Prunus persica
1889	NC_029064.1/YP_009222598.1	3	3	0	0	0	Cucumis melo alphaendornavirus	polyprotein	dsRNA	Cucumis melo
1890	NC_029122.1/YP_009227120.1	2	2	0	0	0	Tofla virus	nucleocapsid protein	(-) ssRNA	Haemaphysalis flava
1891	NC_029123.1/YP_009227121.1	2	2	0	0	0	Tofla virus	glycoprotein precursor	(-) ssRNA	Haemaphysalis flava
1892	NC_029307.1/YP_009230120.1	2	2	0	0	0	Marine RNA virus PAL156	polyprotein	(+) ssRNA	root
1893	NC_029307.1/YP_009230121.1	2	2	0	0	0	Marine RNA virus PAL156	polyprotein	(+) ssRNA	root
1894	NC_029549.1/YP_009237256.1	5	5	0	0	0	High Plains wheat mosaic emaravirus	glycoprotein precursor	(-) ssRNA	Triticum aestivum
1895	NC_029550.1/YP_009237257.1	3	3	0	0	0	High Plains wheat mosaic emaravirus	nucleocapsid	(-) ssRNA	Triticum aestivum
1896	NC_029551.1/YP_009237258.1	5	5	0	0	0	High Plains wheat mosaic emaravirus	movement protein	(-) ssRNA	Triticum aestivum
1897	NC_029552.1/YP_009237259.1	2	2	0	0	0	High Plains wheat mosaic emaravirus	hypothetical protein	(-) ssRNA	Triticum aestivum
1898	NC_029553.1/YP_009237260.1	5	5	0	0	0	High Plains wheat mosaic emaravirus	hypothetical protein	(-) ssRNA	Triticum aestivum
1899	NC_029554.1/YP_009237261.1	6	6	0	0	0	High Plains wheat mosaic emaravirus	hypothetical protein	(-) ssRNA	Triticum aestivum
1900	NC_029557.1/YP_009237264.1	12	12	0	0	0	Pigeonpea sterility mosaic emaravirus 1	putative movement protein	(-) ssRNA	Cajanus cajan
1901	NC_029559.1/YP_009237266.1	2	2	0	0	0	Raspberry leaf blotch emaravirus	nucleocapsid	(-) ssRNA	Rubus idaeus
1902	NC_029562.1/YP_009237269.1	2	2	0	0	0	Fig mosaic emaravirus	RNA-dependent RNA polymerase	(-) ssRNA	Ficus carica
1903	NC_029563.1/YP_009237270.1	2	2	0	0	0	Fig mosaic emaravirus	putative nucleocapsid protein	(-) ssRNA	Ficus carica
1904	NC_029564.1/YP_009237271.1	7	7	0	0	0	Fig mosaic emaravirus	P4 protein	(-) ssRNA	Ficus carica
1905	NC_029565.1/YP_009237272.1	2	2	0	0	0	Fig mosaic emaravirus	putative glycoprotein precursor	(-) ssRNA	Ficus carica
1906	NC_029566.1/YP_009237273.1	2	2	0	0	0	Fig mosaic emaravirus	p5 protein	(-) ssRNA	Ficus carica
1907	NC_029570.1/YP_009237277.1	5	5	0	0	0	High Plains wheat mosaic emaravirus	RdRp	(-) ssRNA	Triticum aestivum
1908	NC_029574.1/YP_009237281.1	3	3	0	0	0	Pigeonpea sterility mosaic emaravirus 1	putative nucleocapsid protein	(-) ssRNA	Cajanus cajan
1909	NC_029642.1/YP_009237642.1	5	5	0	0	0	Aquatic bird bornavirus 1 (ABBV-1)	nucleoprotein	(-) ssRNA	Branta canadensis
1910	NC_029642.1/YP_009237644.1	12	12	0	0	0	Aquatic bird bornavirus 1 (ABBV-1)	phosphoprotein	(-) ssRNA	Branta canadensis
1911	NC_029642.1/YP_009237646.1	4	4	0	0	0	Aquatic bird bornavirus 1 (ABBV-1)	glycoprotein	(-) ssRNA	Branta canadensis
1912	NC_029646.1/YP_009237897.1	8	8	0	0	0	Norwalk-like virus	nonstructural polyprotein	(+) ssRNA	--
1913	NC_029646.1/YP_009237898.1	9	9	0	0	0	Norwalk-like virus	VP1	(+) ssRNA	--
1914	NC_029646.1/YP_009237899.1	6	6	0	0	0	Norwalk-like virus	VP2	(+) ssRNA	--
1915	NC_029647.1/YP_009237903.1	2	2	0	0	0	Norovirus GIV	nonstructural polyprotein	(+) ssRNA	Felis catus
1916	NC_029647.1/YP_009237904.1	5	5	0	0	0	Norovirus GIV	VP1	(+) ssRNA	Felis catus
1917	NC_029647.1/YP_009237905.1	2	2	0	0	0	Norovirus GIV	VP2	(+) ssRNA	Felis catus
1918	NC_029782.1/YP_009241365.1	7	7	0	0	0	Phytophthora infestans RNA virus 4	RNA-dependent RNA polymerase	(+) ssRNA	Phytophthora infestans
1919	NC_029800.1/YP_009241383.1	8	8	0	0	0	Iris yellow spot virus	nucleoprotein	(-) ssRNA	Iris
1920	NC_029903.1/YP_009246447.1	2	2	0	0	0	Toros virus	polymerase	(-) ssRNA	Phlebotomus
1921	NC_029906.1/YP_009246450.1	3	3	0	0	0	Barley virus G	PO protein	(+) ssRNA	Hordeum vulgare
1922	NC_029906.1/YP_009246451.1	3	3	0	0	0	Barley virus G	P1-P2 fusion protein	(+) ssRNA	Hordeum vulgare
1923	NC_029906.1/YP_009246453.1	3	3	0	0	0	Barley virus G	P3-P5	(+) ssRNA	Hordeum vulgare
1924	NC_029921.1/YP_009246476.1	3	3	0	0	0	Tilapia lake virus	hypothetical protein	(-) ssRNA	Tilapia
1925	NC_029923.1/YP_009246478.1	3	3	0	0	0	Tilapia lake virus	hypothetical protein	(-) ssRNA	Tilapia
1926	NC_029926.1/YP_009246481.1	3	3	0	0	0	Tilapia lake virus	hypothetical protein	(-) ssRNA	Tilapia
1927	NC_029927.1/YP_009246482.1	3	3	0	0	0	Tilapia lake virus	hypothetical protein	(-) ssRNA	Tilapia
1928	NC_029928.1/YP_009246483.1	3	3	0	0	0	Tilapia lake virus	hypothetical protein	(-) ssRNA	Tilapia
1929	NC_029989.1/YP_009249474.1	2	1	0	1	0	Penicillium digitatum virus 1	coat protein	dsRNA	Penicillium digitatum
1930	NC_029989.1/YP_009249475.1	2	2	0	0	0	Penicillium digitatum virus 1	RNA-dependent RNA polymerase	dsRNA	Penicillium digitatum
1931	NC_029990.1/YP_009249568.1	43	37	0	6	0	Maize yellow dwarf virus-RMV2	P1	(+) ssRNA	Zea mays subsp. mays
1932	NC_029990.1/YP_009249569.1	54	54	0	0	0	Maize yellow dwarf virus-RMV2	P2	(+) ssRNA	Zea mays subsp. mays
1933	NC_029990.1/YP_009249572.1	15	15	0	0	0	Maize yellow dwarf virus-RMV2	P5	(+) ssRNA	Zea mays subsp. mays
1934	NC_029993.1/YP_009249822.1	2	2	0	0	0	Alfalfa enamovirus 1	hypothetical 34K protein	(+) ssRNA	Medicago sativa
1935	NC_030225.1/YP_009254738.1	2	2	0	0	0	Pepo aphid-borne yellows virus	P1-P2 fusion protein	(+) ssRNA	Cucurbita pepo
1936	NC_030225.1/YP_009254741.1	2	2	0	0	0	Pepo aphid-borne yellows virus	P3-P5 fusion protein	(+) ssRNA	Cucurbita pepo
1937	NC_030231.1/YP_009255221.1	4	4	0	0	0	Avian paramyxovirus goose/Shimane/67/2000	nucleocapsid protein	(-) ssRNA	Anser sp.
1938	NC_030231.1/YP_009255222.1	3	3	0	0	0	Avian paramyxovirus goose/Shimane/67/2000	phosphoprotein	(-) ssRNA	Anser sp.
1939	NC_030231.1/YP_009255223.1	4	4	0	0	0	Avian paramyxovirus goose/Shimane/67/2000	matrix protein	(-) ssRNA	Anser sp.
1940	NC_030231.1/YP_009255224.1	4	4	0	0	0	Avian paramyxovirus goose/Shimane/67/2000	fusion protein	(-) ssRNA	Anser sp.
1941	NC_030231.1/YP_009255225.1	4	4	0	0	0	Avian paramyxovirus goose/Shimane/67/2000	hemagglutinin-neuraminidase	(-) ssRNA	Anser sp.
1942	NC_030231.1/YP_009255226.1	4	4	0	0	0	Avian paramyxovirus goose/Shimane/67/2000	large polymerase protein	(-) ssRNA	Anser sp.
1943	NC_030243.1/YP_009255398.1	2	2	0	0	0	Sinapis alba cryptic virus 1	RNA dependent RNA polymerase	dsRNA	Sinapis alba
1944	NC_030308.1/YP_009256557.1	2	2	0	0	0	Phytomonas serpens narnavirus 1	putative RNA dependent RNA polymerase	(+) ssRNA	Phytomonas serpens 9T
1945	NC_030379.1/YP_009259254.1	2	2	0	0	0	Tospovirus kiwifruit/YXW/2014	Gp	(-) ssRNA	Actinidia deliciosa
1946	NC_030380.1/YP_009259255.1	2	2	0	0	0	Tospovirus kiwifruit/YXW/2014	NSs	(-) ssRNA	Actinidia deliciosa
1947	NC_030380.1/YP_009259256.1	2	2	0	0	0	Tospovirus kiwifruit/YXW/2014	N	(-) ssRNA	Actinidia deliciosa
1948	NC_030391.1/YP_009259366.1	2	2	0	0	0	Wild onion symptomless virus	polyprotein	(+) ssRNA	Allium
1949	NC_030398.2/YP_009259484.2	3	3	0	0	0	Maize-associated totivirus 2	CP-RdRp fusion protein	dsRNA	Zea mays
1950	NC_030398.2/YP_009259486.1	3	3	0	0	0	Maize-associated totivirus 2	putative RNA-dependent RNA polymerase	dsRNA	Zea mays
1951	NC_030452.1/YP_009259669.1	8	8	0	0	0	Pelargonium leaf curl virus (PLCV)	coat protein	(+) ssRNA	Tulipa fosteriana
1952	NC_030659.1/YP_009268862.1	4	4	0	0	0	Pigeonpea sterility mosaic emaravirus 2	p6 protein	(-) ssRNA	Cajanus cajan
1953	NC_030660.1/YP_009268863.1	2	2	0	0	0	Pigeonpea sterility mosaic emaravirus 2	RNA dependent RNA polymerase	(-) ssRNA	Cajanus cajan
1954	NC_030662.1/YP_009268865.1	3	3	0	0	0	Pigeonpea sterility mosaic emaravirus 2	glycoprotein precursor	(-) ssRNA	Cajanus cajan
1955	NC_030663.1/YP_009268866.1	6	6	0	0	0	Pigeonpea sterility mosaic emaravirus 2	RNA4	(-) ssRNA	Cajanus cajan
1956	NC_030688.1/YP_009268893.1	15	15	0	0	0	Parrot bornavirus 4 (PaBV-4)	nucleoprotein	(-) ssRNA	Ara ararauna
1957	NC_030688.1/YP_009268895.1	12	12	0	0	0	Parrot bornavirus 4 (PaBV-4)	phosphoprotein	(-) ssRNA	Ara ararauna
1958	NC_030688.1/YP_009268897.1	5	5	0	0	0	Parrot bornavirus 4 (PaBV-4)	glycoprotein	(-) ssRNA	Ara ararauna
1959	NC_030690.1/YP_009268905.1	3	3	0	0	0	Canary bornavirus 1 (CnBV-1)	nucleoprotein	(-) ssRNA	Serinus canaria
1960	NC_030690.1/YP_009268907.1	3	3	0	0	0	Canary bornavirus 1 (CnBV-1)	phosphoprotein	(-) ssRNA	Serinus canaria
1961	NC_030701.1/YP_009269415.1	6	6	0	0	0	Variegated squirrel bornavirus 1 (VSBV-1)	phosphoprotein	(-) ssRNA	Sciurus variegatoides
1962	NC_030701.1/YP_009269417.1	18	18	0	0	0	Variegated squirrel bornavirus 1 (VSBV-1)	Glycoprotein	(-) ssRNA	Sciurus variegatoides
1963	NC_030701.1/YP_009269418.1	22	22	0	0	0	Variegated squirrel bornavirus 1 (VSBV-1)	RNA-dependent RNA polymerase	(-) ssRNA	Sciurus variegatoides
1964	NC_030743.1/YP_009270625.1	7	7	0	0	0	Brejeira virus	hypothetical protein 1	(+) ssRNA	Culex
1965	NC_030743.1/YP_009270626.1	7	7	0	0	0	Brejeira virus	hypothetical protein 2	(+) ssRNA	Culex
1966	NC_030743.1/YP_009270627.1	7	7	0	0	0	Brejeira virus	hypothetical protein 3	(+) ssRNA	Culex
1967	NC_030877.1/YP_009272946.1	3	3	0	0	0	Fusarium poae virus 1-240374	capsid protein	dsRNA	Fusarium poae
1968	NC_030882.1/YP_009272951.1	3	2	0	1	0	Fusarium poae virus 1-240374	RNA-dependent RNA polymerase	dsRNA	Fusarium poae
1969	NC_030886.1/YP_009273004.1	2	2	0	0	0	Rousettus bat coronavirus	ORF1ab protein	(+) ssRNA	Rousettus leschenaultii
1970	NC_030886.1/YP_009273009.1	4	4	0	0	0	Rousettus bat coronavirus	nucleocapsid protein	(+) ssRNA	Rousettus leschenaultii
1971	NC_030926.1/YP_009275354.1	2	2	0	0	0	Jasmine virus C	coat protein	(+) ssRNA	Jasminum sambac
1972	NC_031079.1/YP_009287860.1	3	3	0	0	0	Bole Tick Virus 2	nucleocapsid	(-) ssRNA	Hyalomma asiaticum
1973	NC_031079.1/YP_009287861.1	4	4	0	0	0	Bole Tick Virus 2	putative phosphoprotein	(-) ssRNA	Hyalomma asiaticum
1974	NC_031079.1/YP_009287862.1	4	4	0	0	0	Bole Tick Virus 2	matrix protein	(-) ssRNA	Hyalomma asiaticum
1975	NC_031079.1/YP_009287863.1	4	4	0	0	0	Bole Tick Virus 2	glycoprotein	(-) ssRNA	Hyalomma asiaticum
1976	NC_031079.1/YP_009287864.1	3	3	0	0	0	Bole Tick Virus 2	RNA-dependent RNA polymerase	(-) ssRNA	Hyalomma asiaticum
1977	NC_031273.1/YP_009304477.1	2	2	0	0	0	Taishun Tick Virus	nucleocapsid	(-) ssRNA	Haemaphysalis hystricis
1978	NC_031273.1/YP_009304478.1	2	2	0	0	0	Taishun Tick Virus	ORF2	(-) ssRNA	Haemaphysalis hystricis
1979	NC_031273.1/YP_009304479.1	2	2	0	0	0	Taishun Tick Virus	RNA-dependent RNA polymerase	(-) ssRNA	Haemaphysalis hystricis
1980	NC_031284.1/YP_009304986.1	2	2	0	0	0	Tacheng Tick Virus 1	RNA-dependent RNA polymerase	(-) ssRNA	Dermacentor marginatus
1981	NC_031285.1/YP_009304987.1	2	2	0	0	0	Tacheng Tick Virus 1	glycoprotein precursor	(-) ssRNA	Dermacentor marginatus
1982	NC_031286.1/YP_009304988.1	2	2	0	0	0	Tacheng Tick Virus 1	nucleopasid protein	(-) ssRNA	Dermacentor marginatus
1983	NC_031304.1/YP_009305115.1	2	2	0	0	0	Wuhan Tick Virus 1	ORF2	(-) ssRNA	Rhipicephalus microplus
1984	NC_031324.1/YP_009305195.1	23	23	0	0	0	Primate norovirus	VP1	(+) ssRNA	Primates
1985	NC_031687.1/YP_009315868.1	2	2	0	0	0	Centovirus AC	nonstructural protein	(+) ssRNA	Culicidae
1986	NC_031688.1/YP_009315871.1	2	2	0	0	0	Mosquito dicistrovirus	capsid precursor	(+) ssRNA	Culicidae
1987	NC_031690.1/YP_009315873.1	2	2	0	0	0	Orgi virus	L protein	(-) ssRNA	Orgyia pseudotsugata
1988	NC_031690.1/YP_009315874.1	2	2	0	0	0	Orgi virus	glycoprotein	(-) ssRNA	Orgyia pseudotsugata
1989	NC_031690.1/YP_009315875.1	2	2	0	0	0	Orgi virus	matrix protein	(-) ssRNA	Orgyia pseudotsugata
1990	NC_031690.1/YP_009315876.1	2	2	0	0	0	Orgi virus	phosphoprotein	(-) ssRNA	Orgyia pseudotsugata
1991	NC_031690.1/YP_009315877.1	2	2	0	0	0	Orgi virus	nucleoprotein	(-) ssRNA	Orgyia pseudotsugata
1992	NC_031747.1/YP_009315899.1	8	8	0	0	0	White clover mottle virus	coat protein	(+) ssRNA	Trifolium repens
1993	NC_031758.1/YP_009315931.1	2	2	0	0	0	Zucchini lethal chlorosis virus	glycoprotein precursor	(-) ssRNA	Cucurbita pepo
1994	NC_031759.1/YP_009315932.1	3	3	0	0	0	Zucchini lethal chlorosis virus	NSs non-structural protein	(-) ssRNA	Cucurbita pepo
1995	NC_031759.1/YP_009315933.1	2	2	0	0	0	Zucchini lethal chlorosis virus	nucleocapsid protein	(-) ssRNA	Cucurbita pepo
1996	NC_031800.1/YP_009316228.1	3	3	0	0	0	Cherry associated luteovirus	P1-P2 polyprotein	(+) ssRNA	Prunus avium
1997	NC_031800.1/YP_009316231.1	3	3	0	0	0	Cherry associated luteovirus	P3-P5 polyprotein	(+) ssRNA	Prunus avium
[truncated: 747 more rows]
