# Supplementary material for: Rapid protein sequence evolution via compensatory frameshift is widespread in RNA virus genomes
Source: BMC Bioinformatics. 2021 May 17;22:251. doi: 10.1186/s12859-021-04182-9 (PMC8127213; doi:10.1186/s12859-021-04182-9)
Supplement: Supplementary file 2 — Additional file 2: Supplementary Table S2. [file 12859_2021_4182_MOESM2_ESM.xlsx]

## Sheet: Sheet1
Rapid protein sequence evolution via compensatory frameshift is widespread in RNA virus genomes Dongbin Park, Yoonsoo Hahn Department of Life Science, Chung-Ang University, Seoul 06794, Republic of Korea
Additional file 2. Supplementary Table S2. List of frameshift cases in viral CDS clusters (Frameshift cases supported by two or more sequences are shaded in green.)
CDS cluster ID	CDS cluster name	Frameshift start	Frameshift end	Frameshift length	Frameshift sequences	Total sequences
1	NC_003899.1/NP_632022.1	27	32	6	2	333
1	NC_003899.1/NP_632022.1	72	81	10	331	333
1	NC_003899.1/NP_632022.1	77	81	5	1	333
1	NC_003899.1/NP_632022.1	705	715	11	2	333
1	NC_003899.1/NP_632022.1	1119	1154	36	2	333
2	NC_006213.1/YP_009555240.1	181	187	7	97	121
3	NC_012532.1/YP_002790881.1	2	12	11	88	89
3	NC_012532.1/YP_002790881.1	2355	2359	5	87	89
4	NC_006020.1/YP_052965.1	331	359	29	77	78
5	NC_005776.1/NP_982304.1	787	792	6	37	38
5	NC_005776.1/NP_982304.1	797	803	7	37	38
5	NC_005776.1/NP_982304.1	847	858	12	37	38
6	NC_003443.1/NP_598406.1	1733	1745	13	30	33
7	NC_011544.1/YP_002308465.1	87	92	6	26	27
8	NC_003215.1/NP_463457.1	762	773	12	16	22
9	NC_007362.1/YP_308669.1	306	311	6	1	145
9	NC_007362.1/YP_308669.1	539	552	14	13	145
10	NC_001616.1/NP_056759.1	201	223	23	1	13
10	NC_001616.1/NP_056759.1	930	946	17	10	13
10	NC_001616.1/NP_056759.1	2364	2381	18	10	13
11	NC_002990.1/NP_148999.1	1508	1521	14	11	12
11	NC_002990.1/NP_148999.1	1921	1926	6	11	12
12	NC_003417.1/NP_579970.1	528	535	8	11	12
12	NC_003417.1/NP_579970.1	660	666	7	11	12
13	NC_012534.1/YP_002790883.1	812	820	9	1	12
13	NC_012534.1/YP_002790883.1	2474	2489	16	9	12
13	NC_012534.1/YP_002790883.1	2477	2483	7	1	12
13	NC_012534.1/YP_002790883.1	2477	2489	13	1	12
14	NC_003624.1/NP_619708.1	292	314	23	10	12
15	NC_001661.1/NP_042860.2	70	107	38	9	12
15	NC_001661.1/NP_042860.2	241	284	44	9	12
15	NC_001661.1/NP_042860.2	322	352	31	9	12
15	NC_001661.1/NP_042860.2	605	642	38	9	12
15	NC_001661.1/NP_042860.2	864	894	31	9	12
15	NC_001661.1/NP_042860.2	1541	1548	8	9	12
16	NC_001556.1/NP_062915.1	207	218	12	7	8
17	NC_002349.1/NP_059448.1	108	114	7	7	8
18	NC_004039.1/NP_659729.1	1842	1851	10	1	11
18	NC_004039.1/NP_659729.1	2160	2167	8	1	11
18	NC_004039.1/NP_659729.1	2564	2578	15	6	11
19	NC_001556.1/NP_062913.2	620	633	14	1	7
19	NC_001556.1/NP_062913.2	837	844	8	5	7
19	NC_001556.1/NP_062913.2	837	850	14	1	7
19	NC_001556.1/NP_062913.2	1269	1282	14	6	7
19	NC_001556.1/NP_062913.2	1564	1569	6	5	7
20	NC_002051.1/NP_049360.1	53	73	21	6	7
20	NC_002051.1/NP_049360.1	242	250	9	1	7
20	NC_002051.1/NP_049360.1	341	346	6	6	7
20	NC_002051.1/NP_049360.1	350	359	10	6	7
21	AC_000192.1/YP_209229.2	6003	6013	11	5	6
22	NC_002815.2/NP_148784.1	98	110	13	4	5
23	NC_003243.1/NP_478342.1	516	523	8	4	5
24	NC_003496.1/NP_612349.1	1212	1223	12	4	5
24	NC_003496.1/NP_612349.1	1699	1709	11	4	5
25	NC_004297.1/NP_694872.1	396	403	8	4	6
26	NC_006062.1/YP_054415.1	1551	1556	6	4	5
27	NC_043550.1/YP_009666872.1	934	944	11	4	5
28	NC_001607.1/NP_042021.1	1	7	7	1	50
28	NC_001607.1/NP_042021.1	1	10	10	1	50
28	NC_001607.1/NP_042021.1	185	199	15	1	50
29	NC_002024.2/YP_053235.1	171	182	12	3	5
30	NC_003433.1/NP_598185.1	77	141	65	1	4
30	NC_003433.1/NP_598185.1	216	234	19	2	4
30	NC_003433.1/NP_598185.1	1294	1305	12	2	4
31	NC_003443.1/NP_599019.1	315	320	6	3	4
32	NC_003749.1/NP_620514.1	232	247	16	3	4
33	NC_005036.1/NP_872277.1	257	266	10	1	242
33	NC_005036.1/NP_872277.1	330	342	13	1	242
33	NC_005036.1/NP_872277.1	340	385	46	1	242
33	NC_005036.1/NP_872277.1	415	435	21	1	242
34	NC_005138.1/NP_932792.1	127	146	20	1	43
34	NC_005138.1/NP_932792.1	127	156	30	1	43
34	NC_005138.1/NP_932792.1	201	213	13	1	43
34	NC_005138.1/NP_932792.1	222	257	36	1	43
35	NC_007289.1/YP_277428.1	187	217	31	1	4
35	NC_007289.1/YP_277428.1	632	668	37	1	4
35	NC_007289.1/YP_277428.1	665	677	13	2	4
35	NC_007289.1/YP_277428.1	1223	1248	26	2	4
36	NC_009640.1/YP_001331032.1	185	193	9	3	5
37	NC_026435.1/YP_009118628.1	237	244	8	2	5498
37	NC_026435.1/YP_009118628.1	539	547	9	1	5498
38	NC_039223.1/YP_009513198.1	257	266	10	1	303
38	NC_039223.1/YP_009513198.1	330	342	13	1	303
38	NC_039223.1/YP_009513198.1	340	385	46	1	303
38	NC_039223.1/YP_009513198.1	415	435	21	1	303
39	NC_001490.1/NP_041009.1	725	732	8	2	3
40	NC_001661.1/NP_042867.1	99	111	13	1	55
40	NC_001661.1/NP_042867.1	130	138	9	1	55
41	NC_002350.1/NP_059449.1	774	779	6	1	26
41	NC_002350.1/NP_059449.1	1513	1527	15	1	26
41	NC_002350.1/NP_059449.1	1525	1536	12	1	26
42	NC_002549.1/NP_066249.1	9	14	6	2	159
43	NC_003045.1/NP_150075.1	53	72	20	1	83
43	NC_003045.1/NP_150075.1	251	262	12	2	83
44	NC_003376.1/NP_569135.1	307	324	18	2	3
45	NC_003480.1/NP_604485.1	48	72	25	1	3
45	NC_003480.1/NP_604485.1	48	78	31	1	3
45	NC_003480.1/NP_604485.1	76	87	12	1	3
46	NC_003770.1/NP_620540.1	321	342	22	2	4
47	NC_003795.1/NP_620652.1	140	152	13	2	3
48	NC_003842.1/NP_620768.1	197	209	13	2	3
49	NC_004010.1/NP_659008.1	477	483	7	2	3
49	NC_004010.1/NP_659008.1	489	520	32	2	3
50	NC_004809.1/NP_851566.2	46	67	22	2	3
50	NC_004809.1/NP_851566.2	1053	1066	14	1	3
51	NC_005138.1/NP_932788.1	946	953	8	2	10
52	NC_005236.1/NP_942556.1	67	76	10	2	48
53	NC_005831.2/YP_003766.2	5425	5459	35	1	56
53	NC_005831.2/YP_003766.2	6404	6410	7	1	56
54	NC_006009.1/YP_052954.1	25	32	8	1	14
54	NC_006009.1/YP_052954.1	25	34	10	1	14
55	NC_006383.2/YP_133826.1	201	215	15	2	43
56	NC_008306.1/YP_717933.1	2342	2355	14	2	4
57	NC_008580.1/YP_873923.1	189	196	8	1	3
57	NC_008580.1/YP_873923.1	198	212	15	1	3
57	NC_008580.1/YP_873923.1	215	228	14	1	3
57	NC_008580.1/YP_873923.1	479	492	14	2	3
58	NC_008719.1/YP_950478.1	3082	3099	18	2	3
59	NC_009825.1/YP_001469632.1	1820	1826	7	2	4
60	NC_011062.1/YP_002019748.1	565	575	11	1	4
60	NC_011062.1/YP_002019748.1	1064	1071	8	2	4
61	NC_011500.2/YP_002302219.1	202	209	8	2	10
62	NC_011506.2/YP_002302226.1	217	222	6	2	8
63	NC_011918.1/YP_002519375.1	1700	1707	8	2	4
63	NC_011918.1/YP_002519375.1	2357	2376	20	2	4
64	NC_013261.1/YP_003208047.1	1152	1184	33	2	3
64	NC_013261.1/YP_003208047.1	1257	1264	8	1	3
65	NC_017970.1/YP_006382460.1	556	580	25	1	14
65	NC_017970.1/YP_006382460.1	3408	3413	6	1	14
66	NC_026424.1/YP_009118473.1	150	158	9	1	1115
66	NC_026424.1/YP_009118473.1	626	637	12	1	1115
67	NC_026438.1/YP_009118631.1	145	153	9	1	5563
67	NC_026438.1/YP_009118631.1	509	520	12	1	5563
68	NC_038291.1/YP_009505553.1	23	45	23	2	1395
69	NC_040511.1/YP_009551656.1	96	127	32	2	3
70	NC_001434.1/NP_056779.1	291	312	22	1	7
71	NC_001437.1/NP_059434.1	2528	2546	19	1	166
72	NC_001479.1/NP_056777.1	113	123	11	1	27
72	NC_001479.1/NP_056777.1	150	236	87	1	27
73	NC_001480.1/NP_040967.1	376	380	5	1	2
73	NC_001480.1/NP_040967.1	638	642	5	1	2
74	NC_001480.1/NP_040968.1	635	640	6	1	2
75	NC_001498.1/NP_056919.1	229	244	16	1	238
76	NC_001545.2/NP_062883.2	1694	1699	6	1	30
77	NC_001608.3/YP_001531159.1	2030	2045	16	1	5
77	NC_001608.3/YP_001531159.1	2219	2237	19	1	5
78	NC_001721.1/NP_043911.1	25	38	14	1	2
78	NC_001721.1/NP_043911.1	99	107	9	1	2
78	NC_001721.1/NP_043911.1	223	232	10	1	2
79	NC_001728.1/NP_056808.1	942	949	8	1	2
80	NC_001803.1/NP_044593.1	150	156	7	1	495
81	NC_001841.1/NP_045216.1	1826	1832	7	1	28
81	NC_001841.1/NP_045216.1	2363	2372	10	1	28
81	NC_001841.1/NP_045216.1	2571	2577	7	1	28
82	NC_001906.3/NP_047107.2	473	486	14	1	13
83	NC_001906.3/NP_047110.2	104	115	12	1	13
84	NC_001906.3/NP_047111.2	207	213	7	1	13
84	NC_001906.3/NP_047111.2	436	455	20	1	13
85	NC_001906.3/NP_047113.3	1297	1326	30	1	12
86	NC_001918.1/NP_047200.1	206	237	32	1	2
87	NC_001921.1/NP_047202.1	217	231	15	1	12
88	NC_001961.1/NP_047409.1	79	98	20	1	69
89	NC_001961.1/NP_066135.1	2589	2596	8	1	65
90	NC_001981.1/NP_049235.1	1449	1475	27	1	2
90	NC_001981.1/NP_049235.1	1648	1663	16	1	2
91	NC_002058.3/NP_041277.1	241	265	25	1	110
91	NC_002058.3/NP_041277.1	1720	1730	11	1	110
92	NC_002306.3/YP_004070193.2	3315	3332	18	1	8
93	NC_002633.1/NP_072162.1	538	549	12	1	2
93	NC_002633.1/NP_072162.1	549	567	19	1	2
93	NC_002633.1/NP_072162.1	1416	1432	17	1	2
94	NC_002634.1/NP_072165.1	90	109	20	1	33
95	NC_002786.1/NP_115454.1	603	616	14	1	2
96	NC_003008.1/NP_149137.1	763	775	13	1	2
97	NC_003012.1/NP_149141.1	141	156	16	1	2
97	NC_003012.1/NP_149141.1	282	293	12	1	2
98	NC_003014.1/NP_149143.1	145	154	10	1	2
99	NC_003045.1/NP_150077.1	1209	1214	6	1	219
100	NC_003436.1/NP_598313.1	215	224	10	1	415
101	NC_003443.1/NP_598403.1	359	366	8	1	5
102	NC_003452.1/NP_602313.1	71	110	40	1	3
103	NC_003464.1/NP_604469.1	541	563	23	1	2
104	NC_003480.1/NP_604484.1	76	90	15	1	2
105	NC_003520.1/NP_612628.1	1127	1140	14	1	5
106	NC_003543.1/NP_613278.1	825	830	6	1	2
107	NC_003602.1/NP_619654.1	113	118	6	1	2
107	NC_003602.1/NP_619654.1	752	774	23	1	2
107	NC_003602.1/NP_619654.1	1186	1200	15	1	2
108	NC_003624.1/NP_619709.1	80	85	6	1	30
109	NC_003632.1/NP_619747.1	72	81	10	1	2
109	NC_003632.1/NP_619747.1	118	140	23	1	2
110	NC_003731.1/NP_620456.1	151	161	11	1	25
111	NC_003746.1/NP_620502.1	1758	1794	37	1	2
112	NC_003752.1/NP_620517.1	516	534	19	1	2
113	NC_003755.1/NP_620522.1	1844	1850	7	1	25
114	NC_003760.1/NP_620530.1	145	158	14	1	2
115	NC_003771.1/NP_620541.1	817	823	7	1	4
116	NC_003808.1/NP_620677.1	6	26	21	1	2
116	NC_003808.1/NP_620677.1	54	77	24	1	2
116	NC_003808.1/NP_620677.1	303	313	11	1	2
117	NC_003809.1/NP_620678.1	68	99	32	1	2
117	NC_003809.1/NP_620678.1	546	554	9	1	2
118	NC_003810.1/NP_620680.1	212	270	59	1	2
119	NC_003836.1/NP_620758.1	237	258	22	1	16
120	NC_003843.1/NP_620770.1	396	409	14	1	7
121	NC_003844.1/NP_620772.1	929	968	40	1	2
122	NC_003900.1/NP_632024.1	798	805	8	1	2
122	NC_003900.1/NP_632024.1	1098	1106	9	1	2
123	NC_003924.1/NP_647481.1	986	992	7	1	2
123	NC_003924.1/NP_647481.1	1512	1523	12	1	2
124	NC_004158.1/NP_690575.1	649	658	10	1	2
124	NC_004158.1/NP_690575.1	659	668	10	1	2
124	NC_004158.1/NP_690575.1	1043	1059	17	1	2
124	NC_004158.1/NP_690575.1	1173	1186	14	1	2
124	NC_004158.1/NP_690575.1	1235	1284	50	1	2
125	NC_004441.1/NP_758520.1	909	937	29	1	2
126	NC_005775.1/NP_982303.1	900	907	8	1	42
127	NC_005996.1/YP_052941.1	527	538	12	1	2
128	NC_006008.2/YP_052953.2	57	72	16	1	27
128	NC_006008.2/YP_052953.2	299	311	13	1	27
129	NC_006383.2/YP_133822.1	206	231	26	1	41
130	NC_006943.1/YP_224085.1	82	108	27	1	3
131	NC_007341.1/YP_293699.1	312	318	7	1	49
132	NC_007679.1/YP_446993.1	4	24	21	1	2
133	NC_007679.1/YP_446996.1	74	84	11	1	2
134	NC_008040.1/YP_611155.1	780	801	22	1	35
135	NC_008552.1/YP_842438.1	685	706	22	1	2
136	NC_009019.1/YP_001039952.1	814	851	38	1	3
136	NC_009019.1/YP_001039952.1	5117	5126	10	1	3
137	NC_009028.2/YP_001040006.1	23	37	15	1	2
138	NC_009759.1/YP_001429585.1	205	215	11	1	2
138	NC_009759.1/YP_001429585.1	359	367	9	1	2
138	NC_009759.1/YP_001429585.1	683	705	23	1	2
138	NC_009759.1/YP_001429585.1	1056	1073	18	1	2
139	NC_010247.1/YP_001649208.1	428	434	7	1	2
140	NC_010701.1/YP_001911116.1	197	220	24	1	2
140	NC_010701.1/YP_001911116.1	433	447	15	1	2
141	NC_010707.1/YP_001911124.1	1429	1439	11	1	2
142	NC_010756.1/YP_001936018.1	159	191	33	1	2
143	NC_012936.1/YP_003029844.1	1941	1957	17	1	3
144	NC_012936.1/YP_003029851.1	194	200	7	1	4
145	NC_013105.1/YP_003104764.1	1636	1649	14	1	2
146	NC_013398.1/YP_003240110.1	298	304	7	1	20
147	NC_013400.1/YP_003240112.1	244	258	15	1	47
148	NC_014716.1/YP_004021938.1	794	801	8	1	8
149	NC_015300.1/YP_004327591.1	169	189	21	1	85
150	NC_015874.1/YP_004767305.1	2814	2836	23	1	25
151	NC_016038.2/YP_004869995.3	119	134	16	1	13
152	NC_016959.1/YP_005351233.1	12	19	8	1	8
153	NC_018465.1/YP_006590079.1	849	854	6	1	2
154	NC_019843.3/YP_009047202.1	5559	5565	7	1	413
155	NC_021928.1/YP_008378663.1	222	233	12	1	3
156	NC_022978.1/YP_008858530.1	157	170	14	1	2
156	NC_022978.1/YP_008858530.1	618	627	10	1	2
156	NC_022978.1/YP_008858530.1	1422	1434	13	1	2
157	NC_022978.1/YP_008858534.1	267	277	11	1	2
158	NC_023676.1/YP_009010984.1	685	692	8	1	2
158	NC_023676.1/YP_009010984.1	952	962	11	1	2
159	NC_023766.1/YP_009019204.1	273	292	20	1	2
160	NC_025360.1/YP_009094152.1	1229	1244	16	1	2
161	NC_026423.1/YP_009118471.1	263	269	7	1	1241
162	NC_026429.1/YP_009118481.1	22	29	8	1	493
163	NC_026433.1/YP_009118626.1	557	564	8	1	5606
164	NC_026434.1/YP_009118627.1	170	179	10	1	4444
165	NC_027719.1/YP_009162643.1	225	237	13	1	5
165	NC_027719.1/YP_009162643.1	239	253	15	1	5
165	NC_027719.1/YP_009162643.1	259	269	11	1	5
166	NC_030658.1/YP_009268861.1	291	300	10	1	2
167	NC_031130.1/YP_009293580.1	396	409	14	1	2
168	NC_031134.1/YP_009293586.1	376	384	9	1	2
169	NC_033476.1/YP_009342446.1	496	524	29	1	2
170	NC_034534.1/YP_009362144.1	238	251	14	1	2
171	NC_035483.1/YP_009408637.1	2724	2731	8	1	4
172	NC_035889.1/YP_009428568.1	2	12	11	1	415
173	NC_036475.1/YP_009445961.1	285	305	21	1	19
174	NC_037577.1/YP_009480345.1	335	350	16	1	16
175	NC_038281.1/YP_009505498.1	103	116	14	1	4
176	NC_038291.1/YP_009505547.1	1500	1521	22	1	74
177	NC_038291.1/YP_009505551.1	79	98	20	1	82
178	NC_038294.1/YP_007188577.3	5559	5565	7	1	413
179	NC_038307.1/YP_009505604.1	852	866	15	1	16
180	NC_038324.1/YP_009505627.1	41	57	17	1	2
181	NC_038331.1/YP_009505642.1	809	819	11	1	3
182	NC_038419.1/YP_009506331.1	856	868	13	1	2
182	NC_038419.1/YP_009506331.1	1328	1349	22	1	2
182	NC_038419.1/YP_009506331.1	1506	1569	64	1	2
182	NC_038419.1/YP_009506331.1	2297	2317	21	1	2
183	NC_038622.1/YP_009507737.1	291	296	6	1	2
184	NC_038672.1/YP_009507799.1	693	708	16	1	3
185	NC_038695.1/YP_009507827.1	1286	1301	16	1	3
186	NC_038715.1/YP_009507856.1	447	460	14	1	4
187	NC_039185.1/YP_009512924.1	156	165	10	1	2
188	NC_039208.1/YP_009513020.1	2486	2492	7	1	107
189	NC_039226.1/YP_009513207.1	122	161	40	1	3
189	NC_039226.1/YP_009513207.1	183	194	12	1	3
190	NC_039476.1/YP_009518838.1	603	610	8	1	178
191	NC_039476.1/YP_009518839.1	254	275	22	1	322
192	NC_039477.1/YP_009518841.1	603	610	8	1	178
193	NC_043487.1/YP_009667147.1	1040	1049	10	1	10
194	NC_043639.1/YP_009666977.1	413	420	8	1	2
194	NC_043639.1/YP_009666977.1	1247	1254	8	1	2
